# Supplementary material for: N-(4-Methyl­phen­yl)benzene­sulfonamide
Source: Acta Crystallogr Sect E Struct Rep Online. 2010 Jan 23;66(Pt 2):o435. doi: 10.1107/S1600536810002278 (PMC2979842; doi:10.1107/S1600536810002278)
Supplement: Supplementary file 1 [file e-66-0o435-sup1.cif]

##############################################################################
###                                                                        ###
###        Electronic paper (Acta Crystallographica Section E)             ###
###                                                                        ###
##############################################################################
#                                                                            #
# This CIF contains the data in a paper accepted for publication in Acta     #
# Crystallographica Section E. It conforms to the requirements of Notes      #
# for Authors for Section E, and has been peer reviewed under the auspices   #
# of the IUCr Commission on Journals.                                        #
#                                                                            #
# Full details of the Crystallographic Information File format               #
# are given in the paper "The Crystallographic Information File (CIF):       #
# a New Standard Archive File for Crystallography" by S. R. Hall, F. H.      #
# Allen and I. D. Brown [Acta Cryst. (1991), A47, 655-685].                  #
#                                                                            #
# The current version of the core CIF dictionary is obtainable from          #
# ftp://ftp.iucr.org/pub/cif_core.dic. The current version number is 2.4.    #
#                                                                            #
# Software is freely available for graphical display of the structure(s) in  #
# this CIF.  For information consult the CIF home page http://www.iucr.org/  #
# cif/home.html                                                              #
#                                                                            #
# This file may be used for bona fide research purposes within the           #
# scientific community so long as proper attribution is given to the journal # 
# article from which it was obtained.                                        #
#                                                                            #
##############################################################################
                                             
data_I
_audit_creation_method     SHELXL-97
_chemical_name_systematic
;
<i>N</i>-(4-Methylphenyl)benzenesulfonamide
;
_chemical_name_common     ?
_chemical_formula_moiety     'C13 H13 N O2 S'
_chemical_formula_sum     'C13 H13 N O2 S'
_chemical_formula_iupac     'C13 H13 N O2 S'
_chemical_formula_weight     247.30
_chemical_melting_point     ?
_symmetry_cell_setting     monoclinic
_symmetry_space_group_name_H-M     'P 21/c'
_symmetry_space_group_name_HALL     '-P 2ybc'
loop_
    _symmetry_equiv_pos_as_xyz
    'x, y, z'
    '-x, y+1/2, -z+1/2'
    '-x, -y, -z'
    'x, -y-1/2, z-1/2'
_cell_length_a     10.8963(7)
_cell_length_b     9.6981(7)
_cell_length_c     24.089(2)
_cell_angle_alpha     90.00
_cell_angle_beta     101.335(6)
_cell_angle_gamma     90.00
_cell_volume     2495.9(3)
_cell_formula_units_Z     8
_cell_measurement_reflns_used     3814
_cell_measurement_theta_min     2.59
_cell_measurement_theta_max     27.75
_cell_measurement_temperature     299(2)
_exptl_crystal_description     prism
_exptl_crystal_colour     colourless
_exptl_crystal_size_max     0.48
_exptl_crystal_size_mid     0.36
_exptl_crystal_size_min     0.36
_exptl_crystal_density_diffrn     1.316
_exptl_crystal_density_meas     ?
_exptl_crystal_density_method     'not measured'
_exptl_crystal_F_000     1040
_exptl_absorpt_coefficient_mu     0.248
_exptl_absorpt_correction_type     multi-scan
_exptl_absorpt_process_details
;
(CrysAlis RED; Oxford Diffraction, 2009)
;
_exptl_absorpt_correction_T_min     0.8902
_exptl_absorpt_correction_T_max     0.9160
_exptl_special_details
;
CrysAlis RED (Oxford Diffraction, 2009)
Empirical absorption correction using spherical harmonics,
implemented in SCALE3 ABSPACK scaling algorithm.
;
_diffrn_ambient_temperature     299(2)
_diffrn_radiation_type     MoK\a
_diffrn_radiation_wavelength     0.71073
_diffrn_radiation_source     'fine-focus sealed tube'
_diffrn_radiation_monochromator     graphite
_diffrn_measurement_device_type
;
Oxford Diffraction Xcalibur diffractometer
with a Sapphire CCD detector
;
_diffrn_measurement_method
;
Rotation method data acquisition using \w and \f scans
;
_diffrn_detector_area_resol_mean     ?
_diffrn_reflns_number     11057
_diffrn_reflns_av_R_equivalents     0.0155
_diffrn_reflns_av_sigmaI/netI     0.0252
_diffrn_reflns_theta_min     2.72
_diffrn_reflns_theta_max     26.37
_diffrn_reflns_theta_full     26.37
_diffrn_measured_fraction_theta_max     0.999
_diffrn_measured_fraction_theta_full     0.999
_diffrn_reflns_limit_h_min     -13
_diffrn_reflns_limit_h_max     6
_diffrn_reflns_limit_k_min     -8
_diffrn_reflns_limit_k_max     12
_diffrn_reflns_limit_l_min     -30
_diffrn_reflns_limit_l_max     29
_diffrn_standards_number     0
_diffrn_standards_interval_count     ?
_diffrn_standards_interval_time     ?
_diffrn_standards_decay_%     0
_refine_special_details
;
Refinement of <i>F</i>^2^ against ALL reflections. The weighted <i>R</i>-factor
<i>wR</i> and goodness of fit <i>S</i> are based on <i>F</i>^2^, conventional
<i>R</i>-factors <i>R</i> are based on <i>F</i>, with <i>F</i> set to zero for
negative <i>F</i>^2^. The threshold expression of <i>F</i>^2^ >
\s(<i>F</i>^2^) is used only for calculating <i>R</i>-factors(gt) <i>etc</i>.
and is not relevant to the choice of reflections for refinement.
<i>R</i>-factors based on <i>F</i>^2^ are statistically about twice as large
as those based on <i>F</i>, and <i>R</i>- factors based on ALL data will be
even larger.
;
_reflns_number_total     5102
_reflns_number_gt     3835
_reflns_threshold_expression     I>2\s(I)
_refine_ls_structure_factor_coef     Fsqd
_refine_ls_matrix_type     full
_refine_ls_R_factor_all     0.0567
_refine_ls_R_factor_gt     0.0399
_refine_ls_wR_factor_gt     0.1077
_refine_ls_wR_factor_ref     0.1147
_refine_ls_goodness_of_fit_ref     1.073
_refine_ls_restrained_S_all     1.073
_refine_ls_number_reflns     5102
_refine_ls_number_parameters     317
_refine_ls_number_restraints     2
_refine_ls_hydrogen_treatment     mixed
_refine_ls_weighting_scheme     calc
_refine_ls_weighting_details
         'calc w=1/[\s^2^(Fo^2^)+(0.0678P)^2^+0.1533P] where P=(Fo^2^+2Fc^2^)/3'
_atom_sites_solution_hydrogens     geom
_atom_sites_solution_primary     direct
_atom_sites_solution_secondary     difmap
_refine_ls_shift/su_max     0.022
_refine_ls_shift/su_mean     0.000
_refine_diff_density_max     0.252
_refine_diff_density_min     -0.438
_refine_ls_extinction_method     none
_refine_ls_extinction_coef     ?
loop_
    _atom_type_symbol
    _atom_type_description
    _atom_type_scat_dispersion_real
    _atom_type_scat_dispersion_imag
    _atom_type_scat_source
    'C' 'C' 0.0033 0.0016
                         'International Tables Vol C Tables 4.2.6.8 and 6.1.1.4'
    'H' 'H' 0.0000 0.0000
                         'International Tables Vol C Tables 4.2.6.8 and 6.1.1.4'
    'N' 'N' 0.0061 0.0033
                         'International Tables Vol C Tables 4.2.6.8 and 6.1.1.4'
    'O' 'O' 0.0106 0.0060
                         'International Tables Vol C Tables 4.2.6.8 and 6.1.1.4'
    'S' 'S' 0.1246 0.1234
                         'International Tables Vol C Tables 4.2.6.8 and 6.1.1.4'
_computing_data_collection
;
CrysAlis CCD (Oxford Diffraction, 2009)
;
_computing_cell_refinement
;
CrysAlis RED (Oxford Diffraction, 2009)
;
_computing_data_reduction
;
CrysAlis RED (Oxford Diffraction, 2009)
;
_computing_structure_solution     'SHELXS97 (Sheldrick, 2008)'
_computing_structure_refinement     'SHELXL97 (Sheldrick, 2008)'
_computing_molecular_graphics     'PLATON (Spek, 2009)'
_computing_publication_material     'SHELXL97 (Sheldrick, 2008)'
loop_
    _atom_site_type_symbol
    _atom_site_label
    _atom_site_fract_x
    _atom_site_fract_y
    _atom_site_fract_z
    _atom_site_U_iso_or_equiv
    _atom_site_adp_type
    _atom_site_calc_flag
    _atom_site_refinement_flags
    _atom_site_occupancy
    _atom_site_disorder_assembly
    _atom_site_disorder_group
    C C1 0.49646(15) 0.23424(19) 0.34166(7) 0.0352(4) Uani d . 1 . .
    C C2 0.54145(19) 0.1458(2) 0.38595(8) 0.0540(5) Uani d . 1 . .
    H H2 0.5706 0.0585 0.3792 0.065 Uiso calc R 1 . .
    C C3 0.5422(2) 0.1902(3) 0.44079(9) 0.0743(7) Uani d . 1 . .
    H H3 0.5714 0.1317 0.4711 0.089 Uiso calc R 1 . .
    C C4 0.5009(2) 0.3177(3) 0.45059(10) 0.0729(7) Uani d . 1 . .
    H H4 0.5017 0.3455 0.4876 0.087 Uiso calc R 1 . .
    C C5 0.4576(2) 0.4073(3) 0.40631(10) 0.0637(6) Uani d . 1 . .
    H H5 0.4304 0.4952 0.4135 0.076 Uiso calc R 1 . .
    C C6 0.45504(17) 0.3650(2) 0.35136(8) 0.0473(5) Uani d . 1 . .
    H H6 0.4257 0.4239 0.3212 0.057 Uiso calc R 1 . .
    C C7 0.72265(15) 0.26027(18) 0.26558(7) 0.0345(4) Uani d . 1 . .
    C C8 0.78605(17) 0.38435(19) 0.27057(8) 0.0437(4) Uani d . 1 . .
    H H8 0.7424 0.4664 0.2618 0.052 Uiso calc R 1 . .
    C C9 0.91509(18) 0.3864(2) 0.28866(9) 0.0519(5) Uani d . 1 . .
    H H9 0.9569 0.4705 0.2916 0.062 Uiso calc R 1 . .
    C C10 0.98274(17) 0.2673(2) 0.30237(8) 0.0483(5) Uani d . 1 . .
    C C11 0.91807(17) 0.1439(2) 0.29706(8) 0.0492(5) Uani d . 1 . .
    H H11 0.9621 0.0621 0.3061 0.059 Uiso calc R 1 . .
    C C12 0.78924(17) 0.1386(2) 0.27865(8) 0.0445(4) Uani d . 1 . .
    H H12 0.7478 0.0543 0.2751 0.053 Uiso calc R 1 . .
    C C13 1.1240(2) 0.2704(3) 0.32199(12) 0.0782(8) Uani d . 1 . .
    H H13A 1.1543 0.3620 0.3178 0.094 Uiso calc R 1 . .
    H H13B 1.1619 0.2076 0.2995 0.094 Uiso calc R 1 . .
    H H13C 1.1452 0.2435 0.3611 0.094 Uiso calc R 1 . .
    N N1 0.59074(13) 0.26099(17) 0.24393(6) 0.0380(4) Uani d D 1 . .
    H H1N 0.5641(19) 0.3419(13) 0.2338(9) 0.061(7) Uiso d D 1 . .
    O O1 0.36880(11) 0.21729(15) 0.23898(5) 0.0483(3) Uani d . 1 . .
    O O2 0.52235(12) 0.03473(13) 0.27441(6) 0.0484(3) Uani d . 1 . .
    S S1 0.48854(4) 0.17773(5) 0.271806(17) 0.03439(13) Uani d . 1 . .
    C C14 0.24474(16) 0.1155(2) 0.04914(8) 0.0433(4) Uani d . 1 . .
    C C15 0.23588(19) 0.0133(2) 0.08819(10) 0.0539(5) Uani d . 1 . .
    H H15 0.2661 0.0292 0.1265 0.065 Uiso calc R 1 . .
    C C16 0.1824(2) -0.1121(3) 0.07043(13) 0.0746(7) Uani d . 1 . .
    H H16 0.1760 -0.1812 0.0965 0.089 Uiso calc R 1 . .
    C C17 0.1387(3) -0.1331(3) 0.01356(16) 0.0934(10) Uani d . 1 . .
    H H17 0.1026 -0.2175 0.0013 0.112 Uiso calc R 1 . .
    C C18 0.1469(3) -0.0333(4) -0.02519(13) 0.0927(10) Uani d . 1 . .
    H H18 0.1169 -0.0504 -0.0634 0.111 Uiso calc R 1 . .
    C C19 0.1998(2) 0.0942(3) -0.00817(9) 0.0691(7) Uani d . 1 . .
    H H19 0.2050 0.1631 -0.0345 0.083 Uiso calc R 1 . .
    C C20 0.12459(15) 0.34730(18) 0.11770(7) 0.0355(4) Uani d . 1 . .
    C C21 0.05945(18) 0.2725(2) 0.15145(8) 0.0440(4) Uani d . 1 . .
    H H21 0.1015 0.2087 0.1772 0.053 Uiso calc R 1 . .
    C C22 -0.06751(19) 0.2922(2) 0.14710(9) 0.0521(5) Uani d . 1 . .
    H H22 -0.1096 0.2421 0.1704 0.063 Uiso calc R 1 . .
    C C23 -0.13356(18) 0.3848(3) 0.10883(8) 0.0544(6) Uani d . 1 . .
    C C24 -0.06742(18) 0.4595(2) 0.07557(8) 0.0558(6) Uani d . 1 . .
    H H24 -0.1099 0.5226 0.0497 0.067 Uiso calc R 1 . .
    C C25 0.06092(18) 0.4430(2) 0.07982(7) 0.0469(5) Uani d . 1 . .
    H H25 0.1037 0.4955 0.0575 0.056 Uiso calc R 1 . .
    C C26 -0.2728(2) 0.4058(4) 0.10399(11) 0.0918(10) Uani d . 1 . .
    H H26A -0.2892 0.4368 0.1397 0.110 Uiso calc R 1 . .
    H H26B -0.3157 0.3203 0.0938 0.110 Uiso calc R 1 . .
    H H26C -0.3019 0.4738 0.0755 0.110 Uiso calc R 1 . .
    N N2 0.25663(14) 0.32896(17) 0.12379(6) 0.0404(4) Uani d D 1 . .
    H H2N 0.2978(16) 0.2947(19) 0.1543(6) 0.047(6) Uiso d D 1 . .
    O O3 0.44699(12) 0.24737(16) 0.09618(7) 0.0607(4) Uani d . 1 . .
    O O4 0.28964(14) 0.36865(16) 0.02590(6) 0.0614(4) Uani d . 1 . .
    S S2 0.31882(4) 0.27343(5) 0.07160(2) 0.04299(15) Uani d . 1 . .
loop_
    _atom_site_aniso_label
    _atom_site_aniso_U_11
    _atom_site_aniso_U_22
    _atom_site_aniso_U_33
    _atom_site_aniso_U_12
    _atom_site_aniso_U_13
    _atom_site_aniso_U_23
    C1 0.0322(9) 0.0384(10) 0.0348(9) -0.0071(7) 0.0058(7) 0.0000(7)
    C2 0.0650(13) 0.0520(13) 0.0431(11) -0.0009(10) 0.0057(9) 0.0080(9)
    C3 0.0945(19) 0.087(2) 0.0382(12) -0.0135(15) 0.0046(12) 0.0091(12)
    C4 0.0800(17) 0.099(2) 0.0450(12) -0.0294(15) 0.0256(12) -0.0179(14)
    C5 0.0673(14) 0.0626(15) 0.0674(15) -0.0120(11) 0.0287(12) -0.0233(13)
    C6 0.0494(11) 0.0438(12) 0.0506(11) -0.0020(9) 0.0143(9) -0.0026(9)
    C7 0.0341(9) 0.0401(10) 0.0308(8) 0.0032(7) 0.0098(7) 0.0025(7)
    C8 0.0412(10) 0.0343(10) 0.0576(11) 0.0038(8) 0.0142(8) -0.0011(9)
    C9 0.0435(11) 0.0485(13) 0.0661(13) -0.0092(9) 0.0169(9) -0.0090(10)
    C10 0.0345(10) 0.0672(14) 0.0444(11) 0.0020(9) 0.0107(8) 0.0004(10)
    C11 0.0393(10) 0.0540(13) 0.0551(12) 0.0137(9) 0.0116(9) 0.0133(10)
    C12 0.0402(10) 0.0388(10) 0.0551(11) 0.0037(8) 0.0110(8) 0.0081(9)
    C13 0.0382(12) 0.110(2) 0.0846(18) -0.0009(13) 0.0089(11) -0.0004(16)
    N1 0.0324(8) 0.0403(9) 0.0407(8) 0.0033(7) 0.0060(6) 0.0086(7)
    O1 0.0315(7) 0.0660(9) 0.0430(7) -0.0024(6) -0.0033(5) 0.0012(6)
    O2 0.0528(8) 0.0319(7) 0.0592(8) -0.0058(6) 0.0080(6) -0.0083(6)
    S1 0.0319(2) 0.0350(3) 0.0343(2) -0.00365(18) 0.00181(16) -0.00231(18)
    C14 0.0343(9) 0.0523(12) 0.0441(10) 0.0007(8) 0.0102(8) -0.0094(9)
    C15 0.0524(12) 0.0514(13) 0.0601(13) -0.0001(10) 0.0164(10) -0.0089(10)
    C16 0.0732(16) 0.0505(15) 0.105(2) -0.0068(12) 0.0305(15) -0.0141(14)
    C17 0.084(2) 0.076(2) 0.126(3) -0.0238(16) 0.0340(19) -0.051(2)
    C18 0.090(2) 0.109(3) 0.0741(18) -0.0173(18) 0.0047(15) -0.0492(18)
    C19 0.0675(15) 0.0919(19) 0.0462(12) -0.0078(13) 0.0070(11) -0.0188(12)
    C20 0.0378(9) 0.0373(10) 0.0299(8) 0.0011(7) 0.0030(7) -0.0072(7)
    C21 0.0495(11) 0.0420(11) 0.0397(10) -0.0007(9) 0.0070(8) 0.0009(8)
    C22 0.0523(12) 0.0597(14) 0.0473(11) -0.0102(10) 0.0170(9) -0.0080(10)
    C23 0.0390(10) 0.0812(16) 0.0406(10) 0.0004(10) 0.0017(8) -0.0185(10)
    C24 0.0503(12) 0.0785(16) 0.0351(10) 0.0199(11) -0.0003(9) 0.0012(10)
    C25 0.0512(11) 0.0550(13) 0.0353(9) 0.0064(9) 0.0105(8) 0.0042(9)
    C26 0.0420(13) 0.156(3) 0.0749(17) 0.0045(15) 0.0056(12) -0.0146(18)
    N2 0.0392(8) 0.0470(10) 0.0324(8) 0.0027(7) 0.0007(6) -0.0040(7)
    O3 0.0317(7) 0.0740(11) 0.0751(10) -0.0028(6) 0.0074(7) -0.0085(8)
    O4 0.0740(10) 0.0628(10) 0.0528(8) 0.0055(8) 0.0254(7) 0.0143(7)
    S2 0.0366(3) 0.0491(3) 0.0442(3) -0.0012(2) 0.01009(19) -0.0016(2)
_geom_special_details
;
All e.s.d.'s (except the e.s.d. in the dihedral angle between two l.s. planes)
are estimated using the full covariance matrix. The cell e.s.d.'s are taken
into account individually in the estimation of e.s.d.'s in distances, angles
and torsion angles; correlations between e.s.d.'s in cell parameters are only
used when they are defined by crystal symmetry. An approximate (isotropic)
treatment of cell e.s.d.'s is used for estimating e.s.d.'s involving l.s.
planes.
;
loop_
    _geom_bond_atom_site_label_1
    _geom_bond_atom_site_label_2
    _geom_bond_site_symmetry_2
    _geom_bond_distance
    _geom_bond_publ_flag
    C1 C6 . 1.381(3) ?
    C1 C2 . 1.382(2) ?
    C1 S1 . 1.7556(17) ?
    C2 C3 . 1.388(3) ?
    C2 H2 . 0.9300 ?
    C3 C4 . 1.352(4) ?
    C3 H3 . 0.9300 ?
    C4 C5 . 1.385(3) ?
    C4 H4 . 0.9300 ?
    C5 C6 . 1.381(3) ?
    C5 H5 . 0.9300 ?
    C6 H6 . 0.9300 ?
    C7 C8 . 1.381(3) ?
    C7 C12 . 1.389(2) ?
    C7 N1 . 1.429(2) ?
    C8 C9 . 1.388(2) ?
    C8 H8 . 0.9300 ?
    C9 C10 . 1.375(3) ?
    C9 H9 . 0.9300 ?
    C10 C11 . 1.382(3) ?
    C10 C13 . 1.519(3) ?
    C11 C12 . 1.388(2) ?
    C11 H11 . 0.9300 ?
    C12 H12 . 0.9300 ?
    C13 H13A . 0.9600 ?
    C13 H13B . 0.9600 ?
    C13 H13C . 0.9600 ?
    N1 S1 . 1.6239(16) ?
    N1 H1N . 0.855(9) ?
    O1 S1 . 1.4384(12) ?
    O2 S1 . 1.4331(13) ?
    C14 C15 . 1.383(3) ?
    C14 C19 . 1.386(3) ?
    C14 S2 . 1.766(2) ?
    C15 C16 . 1.380(3) ?
    C15 H15 . 0.9300 ?
    C16 C17 . 1.375(4) ?
    C16 H16 . 0.9300 ?
    C17 C18 . 1.360(4) ?
    C17 H17 . 0.9300 ?
    C18 C19 . 1.391(4) ?
    C18 H18 . 0.9300 ?
    C19 H19 . 0.9300 ?
    C20 C21 . 1.385(3) ?
    C20 C25 . 1.388(2) ?
    C20 N2 . 1.428(2) ?
    C21 C22 . 1.380(3) ?
    C21 H21 . 0.9300 ?
    C22 C23 . 1.383(3) ?
    C22 H22 . 0.9300 ?
    C23 C24 . 1.383(3) ?
    C23 C26 . 1.512(3) ?
    C24 C25 . 1.391(3) ?
    C24 H24 . 0.9300 ?
    C25 H25 . 0.9300 ?
    C26 H26A . 0.9600 ?
    C26 H26B . 0.9600 ?
    C26 H26C . 0.9600 ?
    N2 S2 . 1.6325(15) ?
    N2 H2N . 0.850(9) ?
    O3 S2 . 1.4282(13) ?
    O4 S2 . 1.4240(14) ?
loop_
    _geom_angle_atom_site_label_1
    _geom_angle_atom_site_label_2
    _geom_angle_atom_site_label_3
    _geom_angle_site_symmetry_1
    _geom_angle_site_symmetry_3
    _geom_angle
    _geom_angle_publ_flag
    C6 C1 C2 . . 121.15(18) ?
    C6 C1 S1 . . 119.52(14) ?
    C2 C1 S1 . . 119.31(15) ?
    C1 C2 C3 . . 118.5(2) ?
    C1 C2 H2 . . 120.7 ?
    C3 C2 H2 . . 120.7 ?
    C4 C3 C2 . . 120.6(2) ?
    C4 C3 H3 . . 119.7 ?
    C2 C3 H3 . . 119.7 ?
    C3 C4 C5 . . 121.0(2) ?
    C3 C4 H4 . . 119.5 ?
    C5 C4 H4 . . 119.5 ?
    C6 C5 C4 . . 119.4(2) ?
    C6 C5 H5 . . 120.3 ?
    C4 C5 H5 . . 120.3 ?
    C1 C6 C5 . . 119.3(2) ?
    C1 C6 H6 . . 120.3 ?
    C5 C6 H6 . . 120.3 ?
    C8 C7 C12 . . 119.38(16) ?
    C8 C7 N1 . . 118.52(15) ?
    C12 C7 N1 . . 122.01(16) ?
    C7 C8 C9 . . 119.90(17) ?
    C7 C8 H8 . . 120.0 ?
    C9 C8 H8 . . 120.0 ?
    C10 C9 C8 . . 121.69(19) ?
    C10 C9 H9 . . 119.2 ?
    C8 C9 H9 . . 119.2 ?
    C9 C10 C11 . . 117.77(17) ?
    C9 C10 C13 . . 121.4(2) ?
    C11 C10 C13 . . 120.8(2) ?
    C10 C11 C12 . . 121.79(18) ?
    C10 C11 H11 . . 119.1 ?
    C12 C11 H11 . . 119.1 ?
    C11 C12 C7 . . 119.47(18) ?
    C11 C12 H12 . . 120.3 ?
    C7 C12 H12 . . 120.3 ?
    C10 C13 H13A . . 109.5 ?
    C10 C13 H13B . . 109.5 ?
    H13A C13 H13B . . 109.5 ?
    C10 C13 H13C . . 109.5 ?
    H13A C13 H13C . . 109.5 ?
    H13B C13 H13C . . 109.5 ?
    C7 N1 S1 . . 124.67(12) ?
    C7 N1 H1N . . 111.7(15) ?
    S1 N1 H1N . . 110.6(14) ?
    O2 S1 O1 . . 118.67(8) ?
    O2 S1 N1 . . 107.94(8) ?
    O1 S1 N1 . . 105.17(8) ?
    O2 S1 C1 . . 107.24(8) ?
    O1 S1 C1 . . 108.18(8) ?
    N1 S1 C1 . . 109.42(8) ?
    C15 C14 C19 . . 120.8(2) ?
    C15 C14 S2 . . 120.13(15) ?
    C19 C14 S2 . . 119.01(18) ?
    C16 C15 C14 . . 120.2(2) ?
    C16 C15 H15 . . 119.9 ?
    C14 C15 H15 . . 119.9 ?
    C17 C16 C15 . . 118.8(3) ?
    C17 C16 H16 . . 120.6 ?
    C15 C16 H16 . . 120.6 ?
    C18 C17 C16 . . 121.4(3) ?
    C18 C17 H17 . . 119.3 ?
    C16 C17 H17 . . 119.3 ?
    C17 C18 C19 . . 120.6(3) ?
    C17 C18 H18 . . 119.7 ?
    C19 C18 H18 . . 119.7 ?
    C14 C19 C18 . . 118.1(3) ?
    C14 C19 H19 . . 121.0 ?
    C18 C19 H19 . . 121.0 ?
    C21 C20 C25 . . 119.24(17) ?
    C21 C20 N2 . . 119.78(16) ?
    C25 C20 N2 . . 120.94(16) ?
    C22 C21 C20 . . 120.32(18) ?
    C22 C21 H21 . . 119.8 ?
    C20 C21 H21 . . 119.8 ?
    C21 C22 C23 . . 121.54(19) ?
    C21 C22 H22 . . 119.2 ?
    C23 C22 H22 . . 119.2 ?
    C22 C23 C24 . . 117.65(18) ?
    C22 C23 C26 . . 121.4(2) ?
    C24 C23 C26 . . 120.9(2) ?
    C23 C24 C25 . . 121.82(19) ?
    C23 C24 H24 . . 119.1 ?
    C25 C24 H24 . . 119.1 ?
    C20 C25 C24 . . 119.41(18) ?
    C20 C25 H25 . . 120.3 ?
    C24 C25 H25 . . 120.3 ?
    C23 C26 H26A . . 109.5 ?
    C23 C26 H26B . . 109.5 ?
    H26A C26 H26B . . 109.5 ?
    C23 C26 H26C . . 109.5 ?
    H26A C26 H26C . . 109.5 ?
    H26B C26 H26C . . 109.5 ?
    C20 N2 S2 . . 121.62(11) ?
    C20 N2 H2N . . 119.2(13) ?
    S2 N2 H2N . . 107.9(13) ?
    O4 S2 O3 . . 119.13(9) ?
    O4 S2 N2 . . 108.54(9) ?
    O3 S2 N2 . . 105.02(8) ?
    O4 S2 C14 . . 107.85(9) ?
    O3 S2 C14 . . 108.93(9) ?
    N2 S2 C14 . . 106.74(8) ?
loop_
    _geom_torsion_atom_site_label_1
    _geom_torsion_atom_site_label_2
    _geom_torsion_atom_site_label_3
    _geom_torsion_atom_site_label_4
    _geom_torsion_site_symmetry_1
    _geom_torsion_site_symmetry_2
    _geom_torsion_site_symmetry_3
    _geom_torsion_site_symmetry_4
    _geom_torsion
    _geom_torsion_publ_flag
    C6 C1 C2 C3 . . . . 1.1(3) ?
    S1 C1 C2 C3 . . . . -177.38(17) ?
    C1 C2 C3 C4 . . . . -0.6(4) ?
    C2 C3 C4 C5 . . . . -0.4(4) ?
    C3 C4 C5 C6 . . . . 0.9(4) ?
    C2 C1 C6 C5 . . . . -0.6(3) ?
    S1 C1 C6 C5 . . . . 177.87(14) ?
    C4 C5 C6 C1 . . . . -0.4(3) ?
    C12 C7 C8 C9 . . . . -0.2(3) ?
    N1 C7 C8 C9 . . . . -176.66(16) ?
    C7 C8 C9 C10 . . . . -0.5(3) ?
    C8 C9 C10 C11 . . . . 0.6(3) ?
    C8 C9 C10 C13 . . . . 179.84(19) ?
    C9 C10 C11 C12 . . . . -0.1(3) ?
    C13 C10 C11 C12 . . . . -179.32(19) ?
    C10 C11 C12 C7 . . . . -0.5(3) ?
    C8 C7 C12 C11 . . . . 0.7(3) ?
    N1 C7 C12 C11 . . . . 177.04(16) ?
    C8 C7 N1 S1 . . . . -133.52(16) ?
    C12 C7 N1 S1 . . . . 50.1(2) ?
    C7 N1 S1 O2 . . . . -56.90(16) ?
    C7 N1 S1 O1 . . . . 175.49(14) ?
    C7 N1 S1 C1 . . . . 59.49(17) ?
    C6 C1 S1 O2 . . . . -172.89(14) ?
    C2 C1 S1 O2 . . . . 5.65(17) ?
    C6 C1 S1 O1 . . . . -43.79(16) ?
    C2 C1 S1 O1 . . . . 134.75(15) ?
    C6 C1 S1 N1 . . . . 70.28(16) ?
    C2 C1 S1 N1 . . . . -111.19(16) ?
    C19 C14 C15 C16 . . . . 0.3(3) ?
    S2 C14 C15 C16 . . . . -177.47(16) ?
    C14 C15 C16 C17 . . . . 0.1(3) ?
    C15 C16 C17 C18 . . . . -0.1(4) ?
    C16 C17 C18 C19 . . . . -0.3(5) ?
    C15 C14 C19 C18 . . . . -0.6(3) ?
    S2 C14 C19 C18 . . . . 177.13(18) ?
    C17 C18 C19 C14 . . . . 0.6(4) ?
    C25 C20 C21 C22 . . . . 0.5(3) ?
    N2 C20 C21 C22 . . . . 178.13(16) ?
    C20 C21 C22 C23 . . . . 0.9(3) ?
    C21 C22 C23 C24 . . . . -1.3(3) ?
    C21 C22 C23 C26 . . . . 179.8(2) ?
    C22 C23 C24 C25 . . . . 0.3(3) ?
    C26 C23 C24 C25 . . . . 179.2(2) ?
    C21 C20 C25 C24 . . . . -1.5(3) ?
    N2 C20 C25 C24 . . . . -179.07(17) ?
    C23 C24 C25 C20 . . . . 1.1(3) ?
    C21 C20 N2 S2 . . . . 118.91(17) ?
    C25 C20 N2 S2 . . . . -63.5(2) ?
    C20 N2 S2 O4 . . . . 60.77(16) ?
    C20 N2 S2 O3 . . . . -170.79(14) ?
    C20 N2 S2 C14 . . . . -55.23(16) ?
    C15 C14 S2 O4 . . . . -166.93(15) ?
    C19 C14 S2 O4 . . . . 15.29(19) ?
    C15 C14 S2 O3 . . . . 62.44(18) ?
    C19 C14 S2 O3 . . . . -115.33(17) ?
    C15 C14 S2 N2 . . . . -50.46(17) ?
    C19 C14 S2 N2 . . . . 131.76(17) ?
loop_
    _geom_hbond_atom_site_label_D
    _geom_hbond_atom_site_label_H
    _geom_hbond_atom_site_label_A
    _geom_hbond_site_symmetry_A
    _geom_hbond_distance_DH
    _geom_hbond_distance_HA
    _geom_hbond_distance_DA
    _geom_hbond_angle_DHA
    N1 H1N O2 2_655 0.855(9) 2.086(11) 2.924(2) 166(2)
    N2 H2N O1 . 0.850(9) 2.169(10) 3.0056(19) 168.2(18)
data_global
_journal_date_recd_electronic     2010-01-17
_journal_date_accepted     2010-01-18
_journal_name_full     'Acta Crystallographica, Section E'
_journal_year     2010
_journal_volume     66
_journal_issue      2
_journal_page_first     o435
_journal_page_last     o435
_journal_paper_category     QO
_journal_coeditor_code     BT5173
_publ_contact_author_name     'Prof. B. Thimme Gowda'
_publ_contact_author_address
;
  Department of Chemistry
  Mangalore University
  Mangalagangotri-574 199
  Mangalore, INDIA
;
_publ_contact_author_email     gowdabt@yahoo.com
_publ_contact_author_fax     '91 824 2287367'
_publ_contact_author_phone     '91 824 2287262'
_publ_section_title
;
<i>N</i>-(4-Methylphenyl)benzenesulfonamide
;
loop_
    _publ_author_name
    _publ_author_address
    'Gowda, B. Thimme'
; Department of Chemistry
  Mangalore University
  Mangalagangotri 574 199
  Mangalore, India
;
    'Foro, Sabine'
; Institute of Materials Science
  Darmstadt University of Technology
  Petersenstrasse 23
  D-64287 Darmstadt, Germany
;
    'Nirmala, P. G.'
; Department of Chemistry
  Mangalore University
  Mangalagangotri 574 199
  Mangalore, India
;
    'Fuess, Hartmut'
; Institute of Materials Science
  Darmstadt University of Technology
  Petersenstrasse 23
  D-64287 Darmstadt, Germany
;
