# Supplementary material for: N-(4-Methyl­phen­yl)benzene­sulfonamide
Source: Acta Crystallogr Sect E Struct Rep Online. 2010 Jan 23;66(Pt 2):o435. doi: 10.1107/S1600536810002278 (PMC2979842; doi:10.1107/S1600536810002278)
Supplement: Supplementary file 2 [file e-66-0o435-Isup2.hkl]

# 
# h,k,l, Fc-squared, Fo-squared, sigma(Fo-squared) and status flag 
# 
data_I
_shelx_title ' S4 P21/C' 
_shelx_refln_list_code          4 
_shelx_F_calc_maximum      242.62 
_exptl_crystal_F_000      1040.00 
_reflns_d_resolution_high  0.8001 
 
loop_ 
 _symmetry_equiv_pos_as_xyz 
 'x, y, z' 
 '-x, y+1/2, -z+1/2' 
 '-x, -y, -z' 
 'x, -y-1/2, z-1/2' 
 
_cell_length_a    10.8963 
_cell_length_b     9.6981 
_cell_length_c    24.0890 
_cell_angle_alpha  90.000 
_cell_angle_beta  101.335 
_cell_angle_gamma  90.000 
 
_shelx_F_squared_multiplier     1.000 
 
loop_ 
 _refln_index_h 
 _refln_index_k 
 _refln_index_l 
 _refln_F_squared_calc 
 _refln_F_squared_meas 
 _refln_F_squared_sigma 
 _refln_observed_status 
   2   0   0     5444.85     5580.01     19.40 o 
   3   0   0    22564.92    21187.21    169.12 o 
   4   0   0     9457.99     9426.49     33.54 o 
   5   0   0    15793.15    15708.31     96.25 o 
   6   0   0       16.39        5.66      2.91 o 
   7   0   0      743.67      645.00      8.64 o 
   8   0   0       44.55       46.03      4.75 o 
   9   0   0       57.36       76.29      9.73 o 
  10   0   0       63.99       75.73     10.77 o 
  11   0   0      322.48      289.98     14.45 o 
  12   0   0       21.65       16.91     10.02 o 
  13   0   0        0.81       -7.31     10.26 o 
   1   1   0     2528.45     2655.32     19.79 o 
   2   1   0     9639.03     9292.38     43.02 o 
   3   1   0      465.04      466.93      4.09 o 
   4   1   0      924.53      832.58      6.94 o 
   5   1   0      293.99      300.04      6.35 o 
   6   1   0     1789.16     1726.22     22.38 o 
   7   1   0      995.69      919.15      7.11 o 
   8   1   0      787.06      704.24      8.79 o 
   9   1   0      477.64      422.19      7.78 o 
  10   1   0       22.65       19.60      6.93 o 
  11   1   0       16.81       15.15      7.10 o 
  12   1   0      217.06      211.76     20.65 o 
  13   1   0       47.83       46.62     18.44 o 
   0   2   0    40672.93    29893.50   1340.67 o 
   1   2   0    11490.70    10773.30     33.70 o 
   2   2   0     3994.48     3967.17      9.57 o 
   3   2   0      863.88      867.24     10.06 o 
   4   2   0        7.66        9.39      2.29 o 
   5   2   0     2035.04     1947.97      8.04 o 
   6   2   0     1325.33     1170.02      7.10 o 
   7   2   0        6.53        9.44      3.89 o 
   8   2   0        3.15        5.59      4.42 o 
   9   2   0        1.72       -0.54      4.74 o 
  10   2   0      244.64      221.65      6.98 o 
  11   2   0      177.73      176.28      9.32 o 
  12   2   0       37.03       34.97      8.14 o 
  13   2   0       17.80       15.70      8.71 o 
   1   3   0     5657.43     5136.36     25.39 o 
   2   3   0      546.94      586.29      6.32 o 
   3   3   0      984.06     1080.55      8.61 o 
   4   3   0      283.30      245.83      2.94 o 
   5   3   0     1523.55     1645.15     10.52 o 
   6   3   0      442.63      402.72      6.19 o 
   7   3   0      519.91      504.65      7.61 o 
   8   3   0      858.73      788.57      9.94 o 
   9   3   0        5.69        4.90      4.63 o 
  10   3   0       12.11       13.91      5.21 o 
  11   3   0        5.30        1.04      5.37 o 
  12   3   0       96.34      100.88     12.12 o 
   0   4   0       34.45       30.74      2.87 o 
   1   4   0     1017.23     1133.69      5.79 o 
   2   4   0     2120.53     2439.68     18.77 o 
   3   4   0     5761.63     5993.61     29.89 o 
   4   4   0      205.29      152.14      3.18 o 
   5   4   0       49.25       39.61      2.46 o 
   6   4   0      208.97      166.89      4.92 o 
   7   4   0       44.72       34.95      4.88 o 
   8   4   0      118.08      108.37      5.77 o 
   9   4   0        7.96        0.63      5.37 o 
  10   4   0        2.00        1.72      5.25 o 
  11   4   0      128.09       94.34      6.84 o 
  12   4   0       25.45       13.32      6.34 o 
   1   5   0      169.42      169.30      3.14 o 
   2   5   0       83.65       96.42      3.23 o 
   3   5   0      342.20      345.09      3.51 o 
   4   5   0       53.39       59.30      2.71 o 
   5   5   0      440.02      432.97      5.11 o 
   6   5   0      288.67      283.29      5.01 o 
   7   5   0      278.44      245.53      7.21 o 
   8   5   0      431.74      431.20      8.52 o 
   9   5   0      419.35      403.20     14.02 o 
  10   5   0      206.55      219.34     10.79 o 
  11   5   0       80.66       63.36      6.14 o 
  12   5   0        8.83        1.06     16.95 o 
   0   6   0      122.04      119.76      4.94 o 
   1   6   0      255.01      236.77      4.40 o 
   2   6   0      343.16      323.00      6.02 o 
   3   6   0     2104.82     2142.40     18.84 o 
   4   6   0      754.37      690.25     14.33 o 
   5   6   0      340.03      341.19      7.76 o 
   6   6   0       60.69       58.89      9.83 o 
   7   6   0      370.21      357.60     14.76 o 
   8   6   0      709.47      723.59     19.76 o 
   9   6   0      109.71      130.71     11.50 o 
  10   6   0        2.23        1.39      8.51 o 
  11   6   0        7.64        3.83      8.77 o 
   1   7   0       41.79       38.89      3.42 o 
   2   7   0      375.33      361.18      6.73 o 
   3   7   0       86.28       92.79      4.65 o 
   4   7   0       45.98       40.86      6.00 o 
   5   7   0        1.79       -0.54      8.52 o 
   6   7   0       47.66       31.95      9.90 o 
   7   7   0      345.15      331.66     15.53 o 
   8   7   0       31.45       32.83     11.05 o 
   9   7   0       18.30       16.24     10.11 o 
  10   7   0       20.48       30.42     11.73 o 
   0   8   0      984.02      891.27     14.98 o 
   1   8   0      163.76      154.70      6.15 o 
   2   8   0      879.74      843.41     10.42 o 
   3   8   0       87.31      100.09      5.61 o 
   4   8   0      119.45      132.93      7.25 o 
   5   8   0      144.14      128.25     11.88 o 
   6   8   0      178.44      148.32     12.90 o 
   7   8   0      236.77      227.64     15.47 o 
   8   8   0      131.78      150.99     14.44 o 
   9   8   0      254.36      268.53     17.05 o 
  10   8   0        2.96       12.50     11.77 o 
   1   9   0       27.13       22.94      4.99 o 
   2   9   0        2.88        0.97      4.91 o 
   3   9   0       25.28       19.89      5.06 o 
   4   9   0      103.00       96.47     11.07 o 
   5   9   0       54.55       54.04     12.18 o 
   6   9   0       13.14       18.50     11.46 o 
   7   9   0        6.33        8.24     11.93 o 
   8   9   0        6.35       10.74     12.57 o 
   0  10   0      159.67      170.53     12.03 o 
   1  10   0        9.99        8.61      6.21 o 
   2  10   0       49.77       41.35      5.27 o 
   3  10   0        0.09       -2.74     10.59 o 
   4  10   0        0.00       -7.78     11.38 o 
   5  10   0       30.01       25.83     12.62 o 
   6  10   0        3.42        4.64     12.65 o 
   7  10   0       26.95       28.11     12.24 o 
   1  11   0        6.31        5.82      6.39 o 
   2  11   0       97.50      105.01     11.54 o 
   3  11   0       39.85       41.59     11.03 o 
   4  11   0        4.39        5.07     11.95 o 
   5  11   0        0.63       -0.77     10.78 o 
   0  12   0        0.99        2.49      9.94 o 
   1  12   0       64.82       66.34     12.33 o 
 -13   1   1       16.43       -0.94      8.37 o 
 -12   1   1        0.07       -5.08      7.85 o 
 -11   1   1        3.20       -7.20      7.20 o 
 -10   1   1       20.66       24.74      7.31 o 
  -9   1   1      119.75      120.27      5.54 o 
  -8   1   1      198.67      201.01      5.74 o 
  -7   1   1      420.81      397.97      5.36 o 
  -6   1   1     1203.00     1207.02     12.47 o 
  -5   1   1     1413.62     1522.15      8.87 o 
  -4   1   1      572.33      609.85      5.99 o 
  -3   1   1    12621.22    12544.92     20.02 o 
  -2   1   1      142.78      133.63      4.68 o 
  -1   1   1       60.89       59.83      2.56 o 
   1   1   1      957.80      934.83      6.92 o 
   2   1   1     3252.87     3199.56     15.21 o 
   3   1   1     1397.93     1470.95      7.49 o 
   4   1   1      318.26      358.07      6.65 o 
   5   1   1     3772.77     3921.57     11.77 o 
   6   1   1       55.23       54.02      2.78 o 
   7   1   1      125.83      124.08      4.22 o 
   8   1   1       11.38        9.29      4.03 o 
   9   1   1      121.38      124.58      5.69 o 
  10   1   1        0.19       -0.98      6.46 o 
  11   1   1        1.05        1.79      6.89 o 
  12   1   1       12.60        4.64      7.10 o 
  13   1   1        0.01       -5.50      8.39 o 
 -13   2   1        0.37      -10.70     11.04 o 
 -12   2   1       27.21       21.24      7.70 o 
 -11   2   1        9.94        2.13      7.54 o 
 -10   2   1      277.19      261.86      7.42 o 
  -9   2   1      457.86      503.26      8.60 o 
  -8   2   1     1360.82     1404.45     12.04 o 
  -7   2   1     1133.25     1230.82     10.49 o 
  -6   2   1      837.02      852.77      5.99 o 
  -5   2   1     2502.16     2372.64     24.37 o 
  -4   2   1     6553.98     6722.32     34.13 o 
  -3   2   1     2767.11     2679.41     14.79 o 
  -2   2   1     7719.39     7554.97     21.04 o 
  -1   2   1     4869.29     4904.43     14.74 o 
   0   2   1     2328.67     2310.72     19.19 o 
   1   2   1     9245.38     8691.65     11.47 o 
   2   2   1      696.33      641.13      6.74 o 
   3   2   1      105.21       94.35      1.89 o 
   4   2   1      203.31      219.33      5.81 o 
   5   2   1     1222.99     1299.36      6.98 o 
   6   2   1     1163.98     1191.52     11.47 o 
   7   2   1     1332.76     1323.94     10.99 o 
   8   2   1        7.01        9.44      4.54 o 
   9   2   1       29.63       34.15      5.15 o 
  10   2   1       73.09       72.20      5.49 o 
  11   2   1       60.08       64.34      7.54 o 
  12   2   1       97.09       93.42      9.24 o 
  13   2   1       31.44       31.19      9.25 o 
 -13   3   1       44.51       32.03      8.29 o 
 -12   3   1       60.57       54.58      8.54 o 
 -11   3   1      340.86      348.07     12.28 o 
 -10   3   1      353.21      355.80      8.67 o 
  -9   3   1       67.68       84.15      7.32 o 
  -8   3   1       37.55       68.02      5.71 o 
  -7   3   1       14.48       12.41      4.01 o 
  -6   3   1       46.00       39.79      3.49 o 
  -5   3   1      376.11      395.47      5.05 o 
  -4   3   1      572.62      540.74      5.38 o 
  -3   3   1       22.17       18.60      1.66 o 
  -2   3   1      472.38      450.37      5.07 o 
  -1   3   1        0.64        0.83      1.34 o 
   0   3   1     2850.44     2890.85     27.76 o 
   1   3   1     1581.21     1575.97     14.36 o 
   2   3   1     2901.36     3159.87      7.68 o 
   3   3   1     2281.11     2309.70     11.94 o 
   4   3   1       62.03       58.94      1.89 o 
   5   3   1      833.13      896.89      5.83 o 
   6   3   1        1.01        0.70      3.21 o 
   7   3   1      589.20      548.98      7.81 o 
   8   3   1       24.08       27.14      5.11 o 
   9   3   1      351.97      340.48      7.81 o 
  10   3   1      247.47      234.87      7.30 o 
  11   3   1       29.02       33.99      7.73 o 
  12   3   1       43.82       39.11      8.37 o 
 -12   4   1        0.38       -5.36      7.25 o 
 -11   4   1        0.47       -5.72      5.72 o 
 -10   4   1      273.43      264.60      7.90 o 
  -9   4   1      212.86      196.66      7.14 o 
  -8   4   1      126.07      123.52     10.03 o 
  -7   4   1      892.95      904.64     12.75 o 
  -6   4   1       52.96       52.56      3.87 o 
  -5   4   1       58.95       60.66      2.62 o 
  -4   4   1      685.74      660.69      7.36 o 
  -3   4   1     4179.36     4113.61     17.96 o 
  -2   4   1      433.85      489.81      3.17 o 
  -1   4   1        6.92        3.49      1.66 o 
   0   4   1      332.60      300.75      3.57 o 
   1   4   1     5927.73     5808.97     14.61 o 
   2   4   1     2894.00     2895.24     10.87 o 
   3   4   1        0.26        4.31      1.57 o 
   4   4   1       26.79       31.32      1.58 o 
   5   4   1      146.06      135.59      3.27 o 
   6   4   1      742.21      704.08      6.48 o 
   7   4   1     1017.01     1036.20     11.42 o 
   8   4   1      152.22      162.16      8.61 o 
   9   4   1      212.91      200.23      6.79 o 
  10   4   1       16.65       12.00      5.43 o 
  11   4   1        2.77       -1.99      5.67 o 
  12   4   1       37.51       28.90      6.49 o 
 -12   5   1       45.91       52.62     15.19 o 
 -11   5   1      115.65      112.34      6.81 o 
 -10   5   1      150.53      145.46      8.26 o 
  -9   5   1       56.75       43.60      5.86 o 
  -8   5   1      183.61      196.79      6.68 o 
  -7   5   1      226.67      222.43      6.29 o 
  -6   5   1        2.24        2.64      2.83 o 
  -5   5   1      283.63      305.42      5.46 o 
  -4   5   1      320.67      332.79      4.19 o 
  -3   5   1      469.55      504.59      5.17 o 
  -2   5   1      612.09      775.60      6.65 o 
  -1   5   1        0.39       -0.20      1.99 o 
   0   5   1     1993.66     1934.33     10.99 o 
   1   5   1      331.37      402.23      4.25 o 
   2   5   1      583.02      690.16      5.79 o 
   3   5   1      301.95      241.88      3.09 o 
   4   5   1       25.60       13.45      2.05 o 
   5   5   1        6.98       14.47      2.57 o 
   6   5   1      170.14      172.31      5.24 o 
   7   5   1       37.48       39.25      4.92 o 
   8   5   1      357.97      343.81      8.03 o 
   9   5   1      245.69      258.21      9.26 o 
  10   5   1      141.12      120.38      6.55 o 
  11   5   1       10.82        2.81      5.43 o 
  12   5   1        7.61       -4.96     13.42 o 
 -11   6   1        0.54       -2.74      8.76 o 
 -10   6   1       75.82       71.54     10.27 o 
  -9   6   1       10.44       15.49      9.58 o 
  -8   6   1      191.15      183.13     12.96 o 
  -7   6   1        2.72       15.38     10.13 o 
  -6   6   1      165.92      169.04      8.43 o 
  -5   6   1       55.03       56.61      5.16 o 
  -4   6   1      231.46      259.48      7.13 o 
  -3   6   1     1715.84     1785.81     15.17 o 
  -2   6   1       30.15       27.93      3.53 o 
  -1   6   1      915.48     1069.54      7.88 o 
   0   6   1      351.79      394.57      5.22 o 
   1   6   1     2402.09     2631.28     12.12 o 
   2   6   1     1008.73     1099.60     17.31 o 
   3   6   1     1482.32     1443.22     11.13 o 
   4   6   1        8.68       12.22      3.93 o 
   5   6   1       53.66       64.80      8.72 o 
   6   6   1      516.97      520.69     15.67 o 
   7   6   1      476.56      535.87     17.16 o 
   8   6   1      567.68      584.15     18.06 o 
   9   6   1       19.55       19.58      9.21 o 
  10   6   1       21.28       22.19      8.99 o 
  11   6   1       15.56        8.04     10.01 o 
 -10   7   1       44.04       42.29     11.91 o 
  -9   7   1       13.36       12.68      9.62 o 
  -8   7   1       77.76       67.57     11.64 o 
  -7   7   1        5.11        5.76     10.77 o 
  -6   7   1       31.34       30.28      9.79 o 
  -5   7   1      190.90      196.29      7.24 o 
  -4   7   1      135.82      146.91      6.43 o 
  -3   7   1        0.17        1.84      4.39 o 
  -2   7   1        0.38       -1.63      3.66 o 
  -1   7   1       78.23       75.11      3.83 o 
   0   7   1      276.96      263.01      5.09 o 
   1   7   1       68.40       55.60      4.23 o 
   2   7   1       49.70       45.28      4.18 o 
   3   7   1      631.58      636.90      8.50 o 
   4   7   1       71.43       74.93      5.33 o 
   5   7   1        5.93        6.24      7.97 o 
   6   7   1       43.08       47.40     10.13 o 
   7   7   1      190.21      178.97     12.62 o 
   8   7   1      158.10      162.60     13.27 o 
   9   7   1       20.55       22.01      9.85 o 
  10   7   1       73.05       62.40     12.08 o 
 -10   8   1       21.35       17.85     10.39 o 
  -9   8   1       54.11       56.30     13.54 o 
  -8   8   1        2.30       -1.86     11.71 o 
  -7   8   1      499.36      501.30     19.24 o 
  -6   8   1       19.63       20.71     11.30 o 
  -5   8   1      114.46      112.63     12.41 o 
  -4   8   1        9.42        4.62      5.46 o 
  -3   8   1       72.33       69.42     10.87 o 
  -2   8   1      708.81      662.74      9.55 o 
  -1   8   1      135.20      117.19      6.00 o 
   0   8   1     1294.21     1297.74     12.11 o 
   1   8   1        3.70       -1.73      4.79 o 
   2   8   1        0.53       -1.97      4.64 o 
   3   8   1       84.68       79.19      5.16 o 
   4   8   1      766.15      725.13     18.83 o 
   5   8   1      153.39      149.53     12.90 o 
   6   8   1       48.37       38.62     11.13 o 
   7   8   1       40.29       52.43     12.29 o 
   8   8   1      132.97      133.43     14.07 o 
   9   8   1       97.48      105.46     13.28 o 
  -8   9   1      152.14      203.98     16.22 o 
  -7   9   1      218.44      227.41     16.49 o 
  -6   9   1        9.47       11.22     12.14 o 
  -5   9   1      184.27      157.74     14.27 o 
  -4   9   1        7.33        5.02      9.91 o 
  -3   9   1      256.15      246.47     13.52 o 
  -2   9   1      100.27       95.79      6.85 o 
  -1   9   1      363.17      337.46      7.86 o 
   0   9   1       22.25       10.38      5.84 o 
   1   9   1       29.26       25.58      5.07 o 
   2   9   1       16.30        8.57      5.03 o 
   3   9   1      241.33      225.16      9.09 o 
   4   9   1       87.07      105.54     12.35 o 
   5   9   1       19.28       33.60     11.12 o 
   6   9   1      471.55      496.28     18.87 o 
   7   9   1       86.83       97.87     13.37 o 
   8   9   1       21.16       19.21     12.26 o 
  -7  10   1      146.39      145.00     15.46 o 
  -6  10   1      117.88      154.86     15.65 o 
  -5  10   1        0.03      -12.07     12.07 o 
  -4  10   1        6.68       12.62     11.93 o 
  -3  10   1        2.67        2.91      6.19 o 
  -2  10   1      239.08      268.04      9.41 o 
  -1  10   1      133.92      129.13      7.83 o 
   0  10   1      340.05      325.06     10.06 o 
   1  10   1        6.55       -0.19      5.86 o 
   2  10   1       21.48       14.73      5.08 o 
   3  10   1        7.75        6.91      6.90 o 
   4  10   1      251.16      234.59     14.85 o 
   5  10   1      334.32      340.00     17.82 o 
   6  10   1       16.12       19.39     12.39 o 
   7  10   1       23.37       27.38     11.45 o 
  -5  11   1        7.88        6.12     11.01 o 
  -4  11   1        3.38       -1.61     11.80 o 
  -3  11   1      108.74      128.45     12.94 o 
  -2  11   1        0.83       -1.90      9.29 o 
  -1  11   1       13.62       10.12      8.99 o 
   0  11   1      147.08      148.13      8.39 o 
   1  11   1       30.86       37.17      7.21 o 
   2  11   1       22.04       28.42     10.50 o 
   3  11   1        3.82       -6.41     10.81 o 
   4  11   1        1.59       -3.28     11.33 o 
   5  11   1      107.09      135.60     13.92 o 
  -1  12   1      199.54      221.78     11.42 o 
   0  12   1       82.62       88.17      8.63 o 
   1  12   1        0.52       10.21     10.39 o 
 -13   0   2      295.19      270.25     17.05 o 
 -12   0   2       26.77       26.55     10.23 o 
 -11   0   2       99.92       63.71     11.15 o 
 -10   0   2      111.25      102.13     12.10 o 
  -9   0   2      208.97      217.21     12.34 o 
  -8   0   2     3285.61     3161.00     22.28 o 
  -7   0   2     5081.03     4688.02     43.50 o 
  -6   0   2      153.09      196.46      4.89 o 
  -5   0   2     1073.29     1153.04     23.37 o 
  -4   0   2        9.50       11.38      0.90 o 
  -3   0   2      333.16      383.99      8.99 o 
  -2   0   2    27548.67    24404.95    883.62 o 
   1   0   2     4404.66     4161.07     63.62 o 
   2   0   2     9358.52     8794.00     12.50 o 
   3   0   2     2593.45     2477.59     14.07 o 
   4   0   2     2599.79     2609.94     16.12 o 
   5   0   2     2009.92     2386.76     22.39 o 
   6   0   2       15.92       17.36      3.51 o 
   7   0   2     1012.56     1083.05     11.29 o 
   8   0   2      898.54      877.81     11.06 o 
   9   0   2     1082.51     1105.70     21.38 o 
  10   0   2     1568.19     1386.86     25.39 o 
  11   0   2       30.34       28.99     10.09 o 
  12   0   2        3.10       -6.67      9.98 o 
  13   0   2       16.54       -0.14     12.81 o 
 -13   1   2       15.51        4.33      7.97 o 
 -12   1   2        7.57       -3.77      7.74 o 
 -11   1   2        2.51       -0.45      7.40 o 
 -10   1   2     1596.90     1483.87     18.51 o 
  -9   1   2     2360.77     2278.61     27.24 o 
  -8   1   2     1337.69     1342.15     16.85 o 
  -7   1   2      310.05      342.92      4.66 o 
  -6   1   2     1612.14     1756.74      9.86 o 
  -5   1   2     4944.60     5492.59     27.94 o 
  -4   1   2     6222.99     6121.59     14.89 o 
  -3   1   2    31073.56    28455.88     32.57 o 
  -2   1   2     7153.65     7001.71     18.82 o 
  -1   1   2      384.44      428.39      4.84 o 
   0   1   2     1116.31     1240.98     11.69 o 
   1   1   2    22561.04    17954.90    556.13 o 
   2   1   2    15753.12    13975.64    138.25 o 
   3   1   2     2809.85     2706.84     12.17 o 
   4   1   2       42.81       31.85      2.38 o 
   5   1   2      322.48      447.73      5.63 o 
   6   1   2      553.52      651.56      7.08 o 
   7   1   2      397.06      395.77      5.26 o 
   8   1   2      169.73      185.55      5.68 o 
   9   1   2      873.70      825.87     14.98 o 
  10   1   2       45.73       55.38      7.13 o 
  11   1   2      233.72      220.39     11.83 o 
  12   1   2        9.20        2.47      7.27 o 
  13   1   2       52.64       47.61      8.97 o 
 -13   2   2       81.71       77.67      8.33 o 
 -12   2   2        0.79       -5.31      7.77 o 
 -11   2   2       29.16       17.49      7.45 o 
 -10   2   2       14.44       11.32      5.26 o 
  -9   2   2      331.69      296.21      7.56 o 
  -8   2   2      832.48      821.74      9.68 o 
  -7   2   2     1654.81     1522.65     13.53 o 
  -6   2   2       50.13       50.70      4.93 o 
  -5   2   2      137.83      121.45      4.08 o 
  -4   2   2     1524.46     1561.61     10.60 o 
  -3   2   2      418.14      431.95      8.07 o 
  -2   2   2     5609.36     5113.17     23.56 o 
  -1   2   2       81.38       59.69      2.83 o 
   0   2   2    12153.36    11429.62     45.96 o 
   1   2   2     9466.68     9065.69     22.29 o 
   2   2   2     1237.42     1354.32      8.96 o 
   3   2   2       21.35       43.98      3.43 o 
   4   2   2       27.17       14.39      1.91 o 
   5   2   2      656.84      766.16      8.29 o 
   6   2   2     1494.09     1500.68      8.49 o 
   7   2   2      200.06      184.17      7.83 o 
   8   2   2     1007.74      980.66     13.82 o 
   9   2   2     1132.83     1100.85     11.88 o 
  10   2   2      232.86      199.91      6.75 o 
  11   2   2       20.77        4.17      6.63 o 
  12   2   2       11.15        3.24      8.18 o 
 -13   3   2       26.80       11.28      8.09 o 
 -12   3   2        9.10       -8.12      8.12 o 
 -11   3   2      118.84       93.26      6.67 o 
 -10   3   2      395.93      376.20      8.64 o 
  -9   3   2     1139.77     1044.16     12.09 o 
  -8   3   2     6186.28     6094.54     40.01 o 
  -7   3   2      251.46      241.96      5.90 o 
  -6   3   2      573.01      575.66      7.26 o 
  -5   3   2      728.65      759.45      6.71 o 
  -4   3   2      559.52      588.46      9.23 o 
  -3   3   2       27.44       14.68      1.51 o 
  -2   3   2     2715.72     2907.97     25.17 o 
  -1   3   2     1073.76     1036.80     14.37 o 
   0   3   2     1459.13     1510.83     14.87 o 
   1   3   2     4446.15     4591.80     28.52 o 
   2   3   2       92.34       90.30      2.67 o 
   3   3   2      375.07      334.24      4.20 o 
   4   3   2        4.72        2.19      1.26 o 
   5   3   2      211.48      221.52      4.79 o 
   6   3   2      370.93      367.55      6.17 o 
   7   3   2       26.39       35.93      4.33 o 
   8   3   2      152.44      149.24      6.07 o 
   9   3   2       30.63       29.78      5.08 o 
  10   3   2      119.48      105.12      6.25 o 
  11   3   2       15.11       15.24      4.91 o 
  12   3   2        1.13       -0.34      7.82 o 
 -12   4   2        1.53       -8.28      8.28 o 
 -11   4   2       63.33       76.80      9.24 o 
 -10   4   2      165.75      149.00      6.87 o 
  -9   4   2      458.19      424.84     11.77 o 
  -8   4   2      669.34      619.01      9.23 o 
  -7   4   2        1.44        3.17      3.94 o 
  -6   4   2      221.05      213.57      5.04 o 
  -5   4   2        0.60       -0.33      2.48 o 
  -4   4   2        0.12        6.62      1.88 o 
  -3   4   2        8.28       13.39      1.89 o 
  -2   4   2     2696.06     2785.49     13.77 o 
  -1   4   2      695.91      844.26      6.23 o 
   0   4   2     1554.17     1929.43      8.23 o 
   1   4   2      211.25      262.28      4.20 o 
   2   4   2     2961.05     2984.18     16.09 o 
   3   4   2       90.10      121.43      2.25 o 
   4   4   2       69.13       87.07      2.03 o 
   5   4   2      441.25      421.96      4.84 o 
   6   4   2      328.08      344.49      6.35 o 
   7   4   2     2660.63     2534.54     15.87 o 
   8   4   2      337.53      320.14      8.25 o 
   9   4   2      255.15      223.85      7.25 o 
  10   4   2        8.39        9.28      5.33 o 
  11   4   2       38.12       54.03      7.04 o 
  12   4   2       44.05       44.22      6.90 o 
 -12   5   2       39.56       47.37     11.58 o 
 -11   5   2       30.81       23.99      8.94 o 
 -10   5   2       38.57       14.21      9.27 o 
  -9   5   2        2.21       -5.21      5.21 o 
  -8   5   2     1741.68     1650.58     13.90 o 
  -7   5   2     1532.13     1481.09     13.94 o 
  -6   5   2      460.99      476.75      5.86 o 
  -5   5   2      348.23      324.80      4.60 o 
  -4   5   2      189.46      160.75      3.26 o 
  -3   5   2       63.57       83.09      2.45 o 
  -2   5   2     3263.34     3522.05     26.68 o 
  -1   5   2      277.18      249.39      4.02 o 
   0   5   2     2327.65     2404.95     14.42 o 
   1   5   2      181.91      173.29      3.60 o 
   2   5   2      126.35      134.77      2.54 o 
   3   5   2      432.88      388.41      4.27 o 
   4   5   2       98.01       92.75      2.81 o 
   5   5   2       20.34       27.45      3.45 o 
   6   5   2      555.65      554.23      8.97 o 
   7   5   2       23.78       18.00      4.77 o 
   8   5   2      947.70      920.52     11.32 o 
   9   5   2      102.72       90.69      6.02 o 
  10   5   2        5.85        1.57      4.86 o 
  11   5   2       33.54       22.26      5.58 o 
 -11   6   2       51.75       60.60     10.10 o 
 -10   6   2       41.87       44.39      9.76 o 
  -9   6   2      107.67      112.82     11.94 o 
  -8   6   2       21.28       15.45      9.92 o 
  -7   6   2        1.44        2.80     10.10 o 
  -6   6   2      896.77      878.94     21.37 o 
  -5   6   2      624.45      587.13     10.04 o 
  -4   6   2     1152.80     1102.35     12.67 o 
  -3   6   2      182.86      208.98     12.21 o 
  -2   6   2        0.20       -0.20      2.89 o 
  -1   6   2      807.78      718.41      9.18 o 
   0   6   2      125.85      146.65      3.46 o 
   1   6   2      196.80      166.20      4.68 o 
   2   6   2      859.22      817.43     13.18 o 
   3   6   2      928.64      931.45      9.13 o 
   4   6   2       34.39       33.20      4.17 o 
   5   6   2      302.58      262.35     12.64 o 
   6   6   2      276.49      265.93     13.16 o 
   7   6   2     1757.67     1849.54     28.45 o 
   8   6   2        2.17        5.78      9.18 o 
   9   6   2       57.77       46.12     10.02 o 
  10   6   2       10.61       18.46      8.81 o 
  11   6   2       34.75       48.25     12.09 o 
 -11   7   2      122.70      138.94     14.38 o 
 -10   7   2        0.81        7.30     11.38 o 
  -9   7   2       25.31       26.83      9.90 o 
  -8   7   2        0.50       -1.23      9.88 o 
  -7   7   2        4.22        1.59     10.31 o 
  -6   7   2      307.74      312.18     14.49 o 
  -5   7   2      463.06      440.91     12.10 o 
  -4   7   2        3.31        3.42      4.81 o 
  -3   7   2       24.71       18.40      4.84 o 
  -2   7   2      367.95      372.63      6.97 o 
  -1   7   2     2486.54     2443.88     24.08 o 
   0   7   2        0.25       -1.35      3.05 o 
   1   7   2       11.35        7.94      3.45 o 
   2   7   2        6.87        6.15      3.63 o 
   3   7   2        1.23        3.73      3.67 o 
   4   7   2        0.32        1.24      6.60 o 
   5   7   2       21.85       24.68      8.66 o 
   6   7   2       31.09       26.73      8.89 o 
   7   7   2       66.31       62.82     10.33 o 
   8   7   2       72.92       86.30     11.82 o 
   9   7   2        0.01        5.22      8.91 o 
  10   7   2        1.02        0.51      9.56 o 
 -10   8   2        0.51        2.15     10.78 o 
  -9   8   2      108.03       96.89     14.42 o 
  -8   8   2       14.32        9.38     12.02 o 
  -7   8   2        1.58        8.74     10.64 o 
  -6   8   2      439.42      401.27     17.24 o 
  -5   8   2      204.99      197.66      8.26 o 
  -4   8   2      223.09      234.07      8.39 o 
  -3   8   2      148.15      138.81      7.14 o 
  -2   8   2       22.76       28.68      4.73 o 
  -1   8   2       47.20       53.39      5.36 o 
   0   8   2       50.07       55.86      4.33 o 
   1   8   2     1048.53     1061.44     11.19 o 
   2   8   2       36.01       43.18      5.13 o 
   3   8   2       76.77       87.42      7.27 o 
   4   8   2       66.26       95.08     11.27 o 
   5   8   2      471.71      446.96     16.31 o 
   6   8   2      339.24      344.37     16.03 o 
   7   8   2       52.12       45.99     11.89 o 
   8   8   2      256.27      281.36     16.67 o 
   9   8   2        0.02        1.86     10.08 o 
  -9   9   2        0.48        5.38     11.14 o 
  -8   9   2       30.70       25.66     12.07 o 
  -7   9   2        0.20       -2.01     12.32 o 
  -6   9   2       49.04       50.13     13.14 o 
  -5   9   2      191.69      174.00     14.03 o 
  -4   9   2        1.08       -5.19      6.15 o 
  -3   9   2        2.64        6.35      6.21 o 
  -2   9   2       48.89       60.24      5.34 o 
  -1   9   2      270.28      276.89      7.34 o 
   0   9   2        2.36        1.63      5.23 o 
   1   9   2      200.77      187.79      6.49 o 
   2   9   2      181.25      195.38      6.79 o 
   3   9   2        2.66        4.20      6.42 o 
   4   9   2       38.80       33.49     10.64 o 
   5   9   2      115.68       98.10     11.93 o 
   6   9   2       15.73       19.23     11.28 o 
   7   9   2       36.85       27.00     10.95 o 
   8   9   2       28.38       33.29     11.30 o 
  -7  10   2        0.05        9.56     12.62 o 
  -6  10   2        8.89        4.32     12.61 o 
  -5  10   2        0.01        0.34     11.41 o 
  -4  10   2        6.46        3.76     12.15 o 
  -3  10   2      113.22      107.55     10.45 o 
  -2  10   2       10.49       13.73      6.76 o 
  -1  10   2       58.93       45.67      6.65 o 
   0  10   2       41.04       27.89      6.62 o 
   1  10   2        0.07        0.91      5.80 o 
   2  10   2        1.97       -6.24      6.49 o 
   3  10   2       21.89       26.55      6.63 o 
   4  10   2       59.76       56.93     11.66 o 
   5  10   2       21.79       29.56     12.46 o 
   6  10   2       36.50       41.11     12.44 o 
   7  10   2       11.01       21.12     13.24 o 
  -5  11   2       17.36        9.51     11.28 o 
  -4  11   2       20.62       34.72     12.99 o 
  -3  11   2       32.16       16.46     10.36 o 
  -2  11   2        2.98        8.69      8.80 o 
  -1  11   2        4.93        0.67      6.46 o 
   0  11   2        0.08        1.95      6.55 o 
   1  11   2        0.66        7.11      9.67 o 
   2  11   2        9.46       11.12      8.83 o 
   3  11   2        4.14        1.32      7.44 o 
   4  11   2        3.82        1.53     10.99 o 
   5  11   2        3.31        6.74     12.40 o 
  -1  12   2       22.99       23.44     11.21 o 
   0  12   2       17.11        9.12      9.11 o 
   1  12   2       16.88       25.79      9.64 o 
 -13   1   3       14.56       -0.52      7.91 o 
 -12   1   3       19.73        3.60      7.50 o 
 -11   1   3      146.95      138.09      8.92 o 
 -10   1   3        0.22        3.00      7.65 o 
  -9   1   3       24.31       24.94      4.88 o 
  -8   1   3      424.42      434.75      7.31 o 
  -7   1   3      610.11      611.42      7.59 o 
  -6   1   3      754.36      755.44      8.74 o 
  -5   1   3       51.45       64.78      2.41 o 
  -4   1   3       74.14       82.59      1.52 o 
  -3   1   3    14066.60    13738.17     29.04 o 
  -2   1   3      773.31      785.68      3.68 o 
  -1   1   3     1367.20     1416.61      8.98 o 
   0   1   3     6841.52     6388.79     39.41 o 
   1   1   3       10.52       15.07      1.28 o 
   2   1   3     1849.40     1793.14     15.92 o 
   3   1   3      125.60      143.35      6.81 o 
   4   1   3       28.19       38.93      1.70 o 
   5   1   3       26.50       33.45      1.95 o 
   6   1   3        0.24        1.09      2.57 o 
   7   1   3       32.55       33.09      3.05 o 
   8   1   3       90.98       92.28      5.46 o 
   9   1   3       50.24       45.36      5.04 o 
  10   1   3        0.63        1.24      6.35 o 
  11   1   3        0.48       -6.25      6.95 o 
  12   1   3        2.30        4.53      7.50 o 
 -13   2   3        0.99       -5.22      8.33 o 
 -12   2   3        0.45       -7.87      7.93 o 
 -11   2   3       61.45       53.64      7.01 o 
 -10   2   3      120.92      117.23      6.33 o 
  -9   2   3      288.80      242.68      7.20 o 
  -8   2   3       13.03       10.81      4.30 o 
  -7   2   3      719.23      716.09      8.29 o 
  -6   2   3     4450.36     4406.37     32.58 o 
  -5   2   3     2599.74     2761.64     19.02 o 
  -4   2   3      157.30      128.47      2.87 o 
  -3   2   3     5250.22     5242.03     12.28 o 
  -2   2   3      395.21      430.03      3.18 o 
  -1   2   3     2427.13     2478.37     20.11 o 
   0   2   3    27498.54    22576.58     64.97 o 
   1   2   3      100.16      119.04      2.47 o 
   2   2   3      114.19      123.94      2.46 o 
   3   2   3        5.34        2.16      1.91 o 
   4   2   3      533.24      486.13     12.16 o 
   5   2   3     3898.17     4090.87     19.12 o 
   6   2   3       60.65       54.04      3.00 o 
   7   2   3       28.72       23.92      4.21 o 
   8   2   3      270.33      277.58      7.00 o 
   9   2   3      536.46      503.56     10.51 o 
  10   2   3       68.64       85.26      5.83 o 
  11   2   3       78.40       85.32      8.16 o 
  12   2   3        3.06        6.11      7.88 o 
 -13   3   3      205.45      209.98     10.79 o 
 -12   3   3      373.59      360.95     12.49 o 
 -11   3   3      403.69      371.89     14.86 o 
 -10   3   3       95.01       93.02      6.56 o 
  -9   3   3      921.89      869.34     11.28 o 
  -8   3   3     1218.95     1222.83     13.85 o 
  -7   3   3     1794.24     1790.41     13.26 o 
  -6   3   3      645.77      637.42     15.23 o 
  -5   3   3     2494.80     2736.23     11.49 o 
  -4   3   3      394.60      421.03      4.50 o 
  -3   3   3     2131.61     2217.71     16.83 o 
  -2   3   3     6063.78     6089.71     23.63 o 
  -1   3   3     1215.44     1136.04      5.42 o 
   0   3   3     2556.12     2460.49      7.85 o 
   1   3   3     5113.39     5008.54     31.55 o 
   2   3   3     2559.02     2698.01     21.84 o 
   3   3   3      422.40      422.11      6.53 o 
   4   3   3      124.84      139.10      2.32 o 
   5   3   3      307.98      321.86      4.15 o 
   6   3   3      982.89     1011.32     11.37 o 
   7   3   3       10.69       10.13      4.36 o 
   8   3   3       50.65       46.25      5.10 o 
   9   3   3       39.80       34.04      5.28 o 
  10   3   3       41.19       33.04      5.49 o 
  11   3   3       20.10       20.51      5.06 o 
  12   3   3       15.31        8.16      7.42 o 
 -12   4   3       63.57       52.66      9.94 o 
 -11   4   3      131.22      114.37     11.52 o 
 -10   4   3      114.75       97.51     10.93 o 
  -9   4   3      132.64      118.32     10.45 o 
  -8   4   3      642.86      605.92      9.74 o 
  -7   4   3      456.68      453.19     10.83 o 
  -6   4   3      280.36      277.98      6.91 o 
  -5   4   3      267.88      269.24      4.08 o 
  -4   4   3        9.27       11.57      1.78 o 
  -3   4   3       73.92       71.25      3.22 o 
  -2   4   3     1052.52     1205.46     12.57 o 
  -1   4   3      496.74      555.00      6.24 o 
   0   4   3     2080.10     1885.06      9.41 o 
   1   4   3      650.76      569.81      6.25 o 
   2   4   3      331.88      376.03      4.61 o 
   3   4   3        0.22        0.09      1.62 o 
   4   4   3      293.72      272.12      3.45 o 
   5   4   3     1132.75     1184.53     22.15 o 
   6   4   3     1567.42     1533.67     17.85 o 
   7   4   3      570.42      557.33     11.31 o 
   8   4   3      207.39      191.14      6.73 o 
   9   4   3      301.46      292.17      9.07 o 
  10   4   3      257.13      303.95      8.35 o 
  11   4   3      262.74      273.89      8.47 o 
  12   4   3       74.91       69.68      6.95 o 
 -12   5   3       85.57       98.57     14.87 o 
 -11   5   3       43.59       29.37      5.94 o 
 -10   5   3        9.52        0.00      5.59 o 
  -9   5   3      416.61      394.15      8.66 o 
  -8   5   3       32.29       34.76      5.34 o 
  -7   5   3      464.98      456.25      6.52 o 
  -6   5   3      101.34       88.37      3.57 o 
  -5   5   3       10.43       14.17      2.53 o 
  -4   5   3       99.18      120.75      3.05 o 
  -3   5   3       38.17       37.78      2.18 o 
  -2   5   3     3125.22     3306.31     48.68 o 
  -1   5   3     3035.64     3188.45     20.72 o 
   0   5   3      319.02      319.35      4.50 o 
   1   5   3      336.99      296.87      4.24 o 
   2   5   3       51.47       58.83      4.28 o 
   3   5   3      165.01      146.42      3.14 o 
   4   5   3      689.28      711.75      7.81 o 
   5   5   3     1411.83     1486.02     10.75 o 
   6   5   3      144.54      132.88      5.28 o 
   7   5   3       70.91       65.58      5.40 o 
   8   5   3        4.48        4.55      5.36 o 
   9   5   3       26.27       38.77      5.64 o 
  10   5   3        0.54       -3.05      5.15 o 
  11   5   3        8.53       10.46      5.16 o 
 -11   6   3       23.72       22.56      9.00 o 
 -10   6   3        4.70        5.58      9.94 o 
  -9   6   3        0.23        2.48      9.28 o 
  -8   6   3        4.00        3.69      9.99 o 
  -7   6   3      453.82      460.75     22.32 o 
  -6   6   3       19.14       13.26      5.46 o 
  -5   6   3      273.95      291.93      7.82 o 
  -4   6   3       74.41       76.25      5.44 o 
  -3   6   3      266.86      264.29     15.76 o 
  -2   6   3      198.04      213.51      6.64 o 
  -1   6   3      491.57      465.00      5.59 o 
   0   6   3     1132.51     1071.94      7.18 o 
   1   6   3      623.30      533.30      6.92 o 
   2   6   3      475.64      534.57     11.59 o 
   3   6   3      275.74      272.55      9.85 o 
   4   6   3      178.53      180.14      7.10 o 
   5   6   3      975.70      954.91     19.40 o 
   6   6   3      320.86      325.82     14.38 o 
   7   6   3     1026.69     1017.79     21.86 o 
   8   6   3       85.20       92.90     10.97 o 
   9   6   3       31.62       25.75      9.44 o 
  10   6   3       10.70       10.18      9.99 o 
  11   6   3       76.55       87.23     13.03 o 
 -11   7   3        0.17        1.74     11.07 o 
 -10   7   3       36.51       55.87     12.56 o 
  -9   7   3        7.51       10.60      9.78 o 
  -8   7   3       15.38        6.39      9.79 o 
  -7   7   3      241.24      232.14     15.02 o 
  -6   7   3      164.54      160.00     11.60 o 
  -5   7   3       12.49       12.45      5.25 o 
  -4   7   3        5.94        4.47      4.92 o 
  -3   7   3       32.40       32.52      5.41 o 
  -2   7   3      439.90      465.11      7.71 o 
  -1   7   3      962.53      937.04      8.32 o 
   0   7   3       14.99       16.51      3.60 o 
   1   7   3      477.84      444.37      7.08 o 
   2   7   3      100.08       92.79      4.57 o 
   3   7   3        0.67       -0.77      3.60 o 
   4   7   3      530.06      572.35     23.87 o 
   5   7   3       33.03       38.39      8.69 o 
   6   7   3       34.75       27.90      9.87 o 
   7   7   3        3.26        4.48      9.40 o 
   8   7   3       81.48       83.98     11.82 o 
   9   7   3      181.29      212.91     13.96 o 
  10   7   3       13.23       13.49     10.82 o 
 -10   8   3       78.36       81.85     13.68 o 
  -9   8   3       62.29       71.29     13.61 o 
  -8   8   3      275.97      285.49     16.86 o 
  -7   8   3      144.61      115.27     12.41 o 
  -6   8   3      158.77      170.87     13.60 o 
  -5   8   3      156.61      145.61      7.71 o 
  -4   8   3      465.79      411.59     10.31 o 
  -3   8   3      754.08      715.95     12.40 o 
  -2   8   3      235.21      245.55      9.06 o 
  -1   8   3        0.27        4.12      4.62 o 
   0   8   3       66.52       62.60      5.22 o 
   1   8   3       17.59       21.59      4.70 o 
   2   8   3      594.74      570.14      8.87 o 
   3   8   3      594.65      628.90     25.74 o 
   4   8   3      133.83      119.75      7.61 o 
   5   8   3       13.97       24.17      9.35 o 
   6   8   3       10.01       12.94     10.75 o 
   7   8   3       15.27        6.06     11.11 o 
   8   8   3      149.93      172.50     14.35 o 
   9   8   3      116.85      131.91     14.59 o 
  -9   9   3      112.09      110.33     13.43 o 
  -8   9   3       10.28        0.58     11.57 o 
  -7   9   3       49.47       53.04     13.00 o 
  -6   9   3       50.08       35.56     12.38 o 
  -5   9   3      242.19      275.36     10.04 o 
  -4   9   3      382.28      364.63     10.79 o 
  -3   9   3        0.15       -2.48      6.26 o 
  -2   9   3      249.25      256.21      9.38 o 
  -1   9   3        3.83        5.25      4.69 o 
   0   9   3      149.11      142.06      7.68 o 
   1   9   3      243.52      236.88      7.11 o 
   2   9   3      216.98      212.88      8.66 o 
   3   9   3        4.90        2.92      6.56 o 
   4   9   3      115.11      137.55      8.57 o 
   5   9   3       11.87       21.34      9.66 o 
   6   9   3        1.10       -3.16     10.93 o 
   7   9   3       17.33        4.17      9.59 o 
   8   9   3       10.55        2.97     10.81 o 
  -7  10   3        8.05       14.20     12.13 o 
  -6  10   3      228.56      220.71     16.89 o 
  -5  10   3        3.42       -7.85     10.50 o 
  -4  10   3      165.42      155.99     23.59 o 
  -3  10   3      292.38      296.93     18.86 o 
  -2  10   3       62.83       59.76      7.48 o 
  -1  10   3        2.26       -0.17      6.42 o 
   0  10   3       36.40       28.53      6.59 o 
   1  10   3      173.78      186.93     12.45 o 
   2  10   3      245.08      251.32      9.75 o 
   3  10   3      325.87      357.50     11.13 o 
   4  10   3      440.27      462.07     18.34 o 
   5  10   3        0.04        3.66     11.37 o 
   6  10   3       23.64       14.74     10.87 o 
   7  10   3       69.57       77.39     14.53 o 
  -5  11   3       82.02      108.75     14.70 o 
  -4  11   3      253.17      282.34     17.50 o 
  -3  11   3        0.05        4.97      6.79 o 
  -2  11   3       83.70      101.15     11.88 o 
  -1  11   3        3.55        1.53      9.00 o 
   0  11   3        5.66        2.10      6.16 o 
   1  11   3      189.02      203.84     14.57 o 
   2  11   3       22.56       29.83      9.41 o 
   3  11   3       23.50       33.10     10.95 o 
   4  11   3       44.98       45.60     11.10 o 
   5  11   3       29.68       32.41     13.30 o 
  -1  12   3       49.08       42.69     10.59 o 
   0  12   3        2.92       -1.90      9.94 o 
   1  12   3      201.32      209.87     14.27 o 
 -13   0   4       22.71        8.28     13.17 o 
 -12   0   4      101.75       84.14     11.63 o 
 -11   0   4       72.56       70.41     10.68 o 
 -10   0   4     3250.18     2924.94     34.16 o 
  -9   0   4      608.36      600.76     16.53 o 
  -8   0   4      424.06      463.41     14.24 o 
  -7   0   4       66.18       70.30      4.18 o 
  -6   0   4      191.76      223.65      7.48 o 
  -5   0   4      221.42      294.45      3.24 o 
  -4   0   4      123.14      164.94      6.11 o 
  -3   0   4     2788.76     2649.62     10.02 o 
  -2   0   4    10506.24    10496.61    102.86 o 
  -1   0   4      115.81      118.67     22.13 o 
   0   0   4     1745.21     1888.84      8.12 o 
   1   0   4    13397.43    11955.70    156.50 o 
   2   0   4     2834.47     2447.93      8.83 o 
   3   0   4       54.76       34.28      2.52 o 
   4   0   4     1004.89     1144.67     12.02 o 
   5   0   4      885.08     1088.53     12.88 o 
   6   0   4     6773.72     6698.58     33.05 o 
   7   0   4     4322.80     4106.38     21.85 o 
   8   0   4     1310.57     1284.35     40.12 o 
   9   0   4      580.01      525.71     28.98 o 
  10   0   4      318.70      240.28     13.40 o 
  11   0   4        9.08       20.48      9.30 o 
  12   0   4      408.13      396.70     17.60 o 
 -13   1   4        0.00       -5.08      7.88 o 
 -12   1   4      176.63      163.75     12.37 o 
 -11   1   4      637.44      658.30     15.74 o 
 -10   1   4     1340.60     1313.18     17.18 o 
  -9   1   4        5.69       -6.66      6.66 o 
  -8   1   4       52.23       43.43      4.55 o 
  -7   1   4        5.41        6.44      3.53 o 
  -6   1   4        9.68        6.69      1.99 o 
  -5   1   4      625.96      484.63      6.52 o 
  -4   1   4      214.19      239.39      4.67 o 
  -3   1   4     3063.12     3043.35     18.77 o 
  -2   1   4       81.04       68.56      1.39 o 
  -1   1   4     3845.30     3776.60     11.13 o 
   0   1   4    25612.28    21178.47     76.94 o 
   1   1   4     2745.13     2521.15     12.64 o 
   2   1   4     2020.19     2139.51     16.97 o 
   3   1   4       21.64       11.92      1.41 o 
   4   1   4     1892.40     2198.17     10.28 o 
   5   1   4     7182.52     7470.43     45.62 o 
   6   1   4     1493.36     1587.48     13.08 o 
   7   1   4      114.00      118.85      3.92 o 
   8   1   4      112.30       98.00      4.15 o 
   9   1   4      752.52      646.31      9.50 o 
  10   1   4       38.15       34.43      4.96 o 
  11   1   4       38.68       42.15      7.48 o 
  12   1   4        9.72       10.16      7.86 o 
 -13   2   4        2.68       -7.59      7.59 o 
 -12   2   4      125.34      121.12     17.72 o 
 -11   2   4       18.96       13.77      7.20 o 
 -10   2   4      381.22      356.56     13.91 o 
  -9   2   4      576.75      546.02     10.30 o 
  -8   2   4        2.33        0.16      4.26 o 
  -7   2   4     1013.89     1028.09      9.62 o 
  -6   2   4     4259.07     4190.90     14.82 o 
  -5   2   4      198.71      238.03      3.71 o 
  -4   2   4       66.71      100.47      2.68 o 
  -3   2   4     5960.14     6439.08     24.89 o 
  -2   2   4     1836.87     2095.16      7.15 o 
  -1   2   4      153.68      186.91      2.57 o 
   0   2   4        0.73        5.88      1.30 o 
   1   2   4     9934.80     9001.04     66.31 o 
   2   2   4      306.40      232.12      4.77 o 
   3   2   4       86.13       91.55      2.42 o 
   4   2   4        4.75        0.97      2.45 o 
   5   2   4      752.49      834.59      8.24 o 
   6   2   4     2339.99     2313.86     22.90 o 
   7   2   4     1407.61     1383.31     14.89 o 
   8   2   4     1382.64     1306.18     13.51 o 
   9   2   4      137.40      120.43      6.17 o 
  10   2   4       15.19        5.76      5.03 o 
  11   2   4        6.13       14.62      7.53 o 
  12   2   4      208.92      212.57     10.18 o 
 -13   3   4        0.13       -1.06      7.98 o 
 -12   3   4       34.68       17.78      8.69 o 
 -11   3   4      145.82      121.37      9.12 o 
 -10   3   4      312.06      285.40     12.08 o 
  -9   3   4       36.10       35.13      6.18 o 
  -8   3   4      331.16      336.06      7.26 o 
  -7   3   4      693.75      675.40      8.81 o 
  -6   3   4     1214.29     1264.30     10.09 o 
  -5   3   4       82.63      101.44      3.30 o 
  -4   3   4       87.92      100.61      3.71 o 
  -3   3   4      200.21      235.78      2.75 o 
  -2   3   4     1055.47     1010.17     12.30 o 
  -1   3   4      604.42      643.72      5.85 o 
   0   3   4      152.97      187.75      3.13 o 
   1   3   4     6643.16     6489.14     26.46 o 
   2   3   4      312.37      438.72      4.60 o 
   3   3   4      792.32      756.56      6.33 o 
   4   3   4       47.57       42.75      2.29 o 
   5   3   4      365.03      416.56      5.40 o 
   6   3   4     4572.91     4455.71     25.47 o 
   7   3   4      513.44      497.98      8.01 o 
   8   3   4      924.36      870.78     13.56 o 
   9   3   4      690.05      667.28     11.15 o 
  10   3   4        3.61       10.65      5.17 o 
  11   3   4       14.85       21.61      5.08 o 
  12   3   4        3.41        3.53      7.81 o 
 -12   4   4      200.20      189.74     13.87 o 
 -11   4   4       88.75       79.36      6.65 o 
 -10   4   4       30.96       22.58      5.31 o 
  -9   4   4      574.74      548.40      9.61 o 
  -8   4   4       39.92       35.58      4.99 o 
  -7   4   4     1262.55     1276.75     11.23 o 
  -6   4   4      140.98      143.89      4.53 o 
  -5   4   4        3.37        9.61      2.67 o 
  -4   4   4      132.79      159.30      2.78 o 
  -3   4   4      233.39      238.83      3.10 o 
  -2   4   4      223.21      251.82      4.38 o 
  -1   4   4      147.67      175.61      2.66 o 
   0   4   4      232.20      200.63      3.14 o 
   1   4   4     2868.51     2997.65     10.42 o 
   2   4   4      436.89      455.41      4.51 o 
   3   4   4        0.43        2.14      1.82 o 
   4   4   4     1283.06     1290.14      8.53 o 
   5   4   4      273.23      266.99      6.70 o 
   6   4   4       42.53       44.23      4.51 o 
   7   4   4      585.69      606.40      9.07 o 
   8   4   4     1258.56     1160.41     23.93 o 
   9   4   4      201.18      211.88      7.22 o 
  10   4   4      396.63      401.42      9.11 o 
  11   4   4       91.09       96.44      7.05 o 
  12   4   4        0.47       -5.37      5.37 o 
 -12   5   4       29.39       24.24      8.55 o 
 -11   5   4        1.89       -5.68      5.68 o 
 -10   5   4       83.92       82.84      6.45 o 
  -9   5   4       85.41       78.79      6.24 o 
  -8   5   4       32.66       39.19      4.97 o 
  -7   5   4     1048.32     1012.63     19.48 o 
  -6   5   4       12.78       11.44      3.01 o 
  -5   5   4      155.16      177.74      3.87 o 
  -4   5   4        4.39        0.42      2.13 o 
  -3   5   4      617.22      598.64      9.07 o 
  -2   5   4      471.20      472.50      5.81 o 
  -1   5   4        3.34       -0.06      1.39 o 
   0   5   4     1433.71     1491.44     17.36 o 
   1   5   4      364.48      422.05      4.84 o 
   2   5   4     1383.59     1755.69     12.54 o 
   3   5   4        2.91        0.44      1.89 o 
   4   5   4       61.91       68.14      3.75 o 
   5   5   4      975.34      967.98     23.93 o 
   6   5   4     1572.36     1473.97     21.11 o 
   7   5   4       57.80       54.76      5.40 o 
   8   5   4      208.17      183.91      8.19 o 
   9   5   4       22.43       20.19      5.19 o 
  10   5   4       11.86       10.33      5.63 o 
  11   5   4       69.80       56.36      6.02 o 
 -11   6   4        3.41        7.26      9.88 o 
 -10   6   4       12.63       14.14     10.00 o 
  -9   6   4       11.83       11.55      9.61 o 
  -8   6   4        0.16       -6.05      9.80 o 
  -7   6   4      625.06      646.88     11.79 o 
  -6   6   4      818.11      752.04     12.02 o 
  -5   6   4      209.87      187.99      7.04 o 
  -4   6   4       53.16       51.60      5.24 o 
  -3   6   4      617.09      561.04      9.78 o 
  -2   6   4     2442.16     2364.20     52.57 o 
  -1   6   4     1203.23     1162.05     10.75 o 
   0   6   4      103.16       83.11      3.21 o 
   1   6   4      207.74      206.81      4.27 o 
   2   6   4     1234.30     1268.70     16.17 o 
   3   6   4      482.29      415.06      7.56 o 
   4   6   4      872.53      853.98     12.10 o 
   5   6   4     1428.22     1299.26     21.83 o 
   6   6   4      722.77      734.47     18.62 o 
   7   6   4       95.96      103.61     11.33 o 
   8   6   4        0.14        0.55      9.17 o 
   9   6   4      382.37      368.51     15.75 o 
  10   6   4      166.25      177.85     14.25 o 
  11   6   4      162.72      162.96     12.92 o 
 -11   7   4       47.47       56.30     11.55 o 
 -10   7   4       12.12        9.98     11.32 o 
  -9   7   4       93.79      115.10     12.55 o 
  -8   7   4      135.28      143.74     13.30 o 
  -7   7   4      522.41      533.14     11.64 o 
  -6   7   4       51.09       43.74      6.37 o 
  -5   7   4       88.70       83.08      6.61 o 
  -4   7   4       91.06      111.89      6.60 o 
  -3   7   4     1480.00     1538.78     16.16 o 
  -2   7   4      886.48      916.87     20.84 o 
  -1   7   4        0.26        7.05      4.20 o 
   0   7   4       56.78       55.84      4.18 o 
   1   7   4        0.16        4.02      3.44 o 
   2   7   4       62.76       46.47      4.01 o 
   3   7   4        1.57        1.57      5.67 o 
   4   7   4        1.40       -3.15      5.46 o 
   5   7   4      192.52      148.99     11.86 o 
   6   7   4        0.07       -1.46     10.12 o 
   7   7   4        7.91       13.49      9.67 o 
   8   7   4       17.78       20.25     11.61 o 
   9   7   4      321.19      345.10     16.98 o 
  10   7   4       15.61        9.29     11.88 o 
 -10   8   4       42.53       63.57     13.69 o 
  -9   8   4        3.15       -7.72     11.61 o 
  -8   8   4       23.58       24.40     11.81 o 
  -7   8   4       72.26       70.16     12.63 o 
  -6   8   4      875.67      813.60     14.35 o 
  -5   8   4       64.40       62.82      6.97 o 
  -4   8   4      166.83      160.55      7.88 o 
  -3   8   4      156.97      157.70      7.97 o 
  -2   8   4     1812.54     1847.80     40.78 o 
  -1   8   4     1131.95     1180.20     12.02 o 
   0   8   4       17.08       19.23      4.45 o 
   1   8   4      289.54      304.21      7.01 o 
   2   8   4      384.02      404.17     10.22 o 
   3   8   4     1029.73     1004.81     14.78 o 
   4   8   4       97.33      112.98      7.85 o 
   5   8   4      452.42      453.71     16.27 o 
   6   8   4      277.68      284.00     15.39 o 
   7   8   4       79.28       76.03     12.65 o 
   8   8   4      110.67      112.34     12.27 o 
   9   8   4       17.09       27.74     12.63 o 
  -9   9   4       46.99       65.22     12.47 o 
  -8   9   4      100.39       77.16     12.77 o 
  -7   9   4        1.96        0.71     11.24 o 
  -6   9   4       47.48       67.01     12.47 o 
  -5   9   4        7.44        6.77      9.96 o 
  -4   9   4        8.94        8.42      6.81 o 
  -3   9   4       72.39       84.24      7.74 o 
  -2   9   4        1.13        3.33      6.26 o 
  -1   9   4      170.93      182.29      8.78 o 
   0   9   4      538.61      495.29     11.04 o 
   1   9   4      237.56      238.68      9.68 o 
   2   9   4        3.83        6.47      6.65 o 
   3   9   4       92.08       74.94     12.85 o 
   4   9   4      160.25      133.29      8.57 o 
   5   9   4      109.38       88.38     11.15 o 
   6   9   4        2.19       -4.43     11.32 o 
   7   9   4       17.51       10.82     11.08 o 
   8   9   4        1.17        2.88     12.40 o 
  -7  10   4       11.16        7.98     12.72 o 
  -6  10   4       41.80       20.39     13.50 o 
  -5  10   4        0.01        5.75     10.88 o 
  -4  10   4        0.55        0.58      7.06 o 
  -3  10   4       91.71      105.80      9.02 o 
  -2  10   4       83.73       82.88     10.61 o 
  -1  10   4        0.29       -1.52      9.66 o 
   0  10   4        6.68       14.20      6.02 o 
   1  10   4        9.54       15.64      9.70 o 
   2  10   4        4.11        5.88      9.90 o 
   3  10   4        0.26        2.58      7.05 o 
   4  10   4        3.14        9.79      7.51 o 
   5  10   4       31.74       33.99     10.78 o 
   6  10   4        1.60        9.30     11.58 o 
  -5  11   4        5.22       10.17     12.10 o 
  -4  11   4        9.36       19.36      7.72 o 
  -3  11   4        1.95       10.02      7.90 o 
  -2  11   4       21.97       16.24     10.78 o 
  -1  11   4       18.02        6.54      9.47 o 
   0  11   4        0.45        1.66      9.28 o 
   1  11   4       25.07       16.98     10.48 o 
   2  11   4       32.69       20.42     10.55 o 
   3  11   4       11.77       10.05     10.62 o 
   4  11   4        8.58        7.29     10.02 o 
  -1  12   4       13.77       21.81     10.54 o 
   0  12   4        1.57       -4.92     10.82 o 
 -13   1   5        3.27        2.14      8.07 o 
 -12   1   5       19.43       19.32      8.16 o 
 -11   1   5        6.32       -0.20      7.39 o 
 -10   1   5       85.00       68.28      8.27 o 
  -9   1   5       89.60       80.89      7.57 o 
  -8   1   5      130.69      122.59      5.26 o 
  -7   1   5        5.29        3.75      3.50 o 
  -6   1   5        1.90        3.47      2.13 o 
  -5   1   5      117.31      112.89      2.97 o 
  -4   1   5     4926.32     4815.53     23.94 o 
  -3   1   5       79.40       72.18      1.79 o 
  -2   1   5      219.00      246.11      6.10 o 
  -1   1   5    12111.75    11452.14     50.60 o 
   0   1   5     2601.76     2635.50     15.97 o 
   1   1   5     4533.30     4549.93     18.85 o 
   2   1   5      722.85      772.63      4.18 o 
   3   1   5      229.49      244.61      3.10 o 
   4   1   5      884.54      957.02     10.17 o 
   5   1   5      237.21      287.50      6.54 o 
   6   1   5      505.55      543.56      7.60 o 
   7   1   5      609.74      623.78      6.81 o 
   8   1   5        4.06       -1.50      3.35 o 
   9   1   5       42.53       41.09      5.05 o 
  10   1   5       26.17       23.23      4.82 o 
  11   1   5        5.21        2.12      6.89 o 
  12   1   5       15.24       16.77      8.00 o 
 -13   2   5        7.51        5.53      7.67 o 
 -12   2   5        1.30       -4.76      7.82 o 
 -11   2   5       11.03       10.16      7.18 o 
 -10   2   5      326.87      294.16     10.00 o 
  -9   2   5      146.73      136.16      6.48 o 
  -8   2   5     1135.45     1099.18     10.86 o 
  -7   2   5       12.92        9.50      3.84 o 
  -6   2   5     2319.12     2479.58     12.15 o 
  -5   2   5       60.30       53.01      2.05 o 
  -4   2   5      325.53      305.38      3.90 o 
  -3   2   5      189.04      173.91      2.61 o 
  -2   2   5      229.91      223.95      3.35 o 
  -1   2   5      677.41      645.68      4.50 o 
   0   2   5     1286.55     1286.50      8.71 o 
   1   2   5     1309.75     1361.42     11.26 o 
   2   2   5     2543.77     2473.31     23.17 o 
   3   2   5     2337.57     2375.51      9.95 o 
   4   2   5      506.26      507.19      9.06 o 
   5   2   5      650.42      654.56      5.96 o 
   6   2   5      881.45      891.06      9.95 o 
   7   2   5      282.60      292.78      5.18 o 
   8   2   5      679.84      671.26      9.51 o 
   9   2   5      285.35      291.91      7.68 o 
  10   2   5        3.49        7.16      5.09 o 
  11   2   5       36.14       33.70      5.55 o 
  12   2   5       27.93       22.21     11.34 o 
 -13   3   5       73.21       62.79      8.91 o 
 -12   3   5       65.08       46.15      8.63 o 
 -11   3   5       57.57       46.37      7.95 o 
 -10   3   5      729.65      681.06     10.80 o 
  -9   3   5     2457.16     2394.30     19.77 o 
  -8   3   5        0.82        0.75      4.72 o 
  -7   3   5      345.32      319.59      7.02 o 
  -6   3   5      447.05      498.74      6.98 o 
  -5   3   5      260.22      259.93      4.26 o 
  -4   3   5     2674.37     2749.59     16.34 o 
  -3   3   5      637.61      595.61      4.86 o 
  -2   3   5      762.20      792.84      7.36 o 
  -1   3   5      755.57      786.26      3.84 o 
   0   3   5     1178.38     1328.86     11.26 o 
   1   3   5      346.11      392.59      4.75 o 
   2   3   5     1188.34     1216.66      5.83 o 
   3   3   5      244.68      277.50      3.28 o 
   4   3   5      419.82      405.70      6.11 o 
   5   3   5       31.13       37.05      3.52 o 
   6   3   5        3.26        7.44      3.37 o 
   7   3   5      710.52      751.50     11.90 o 
   8   3   5      207.55      170.96      6.43 o 
   9   3   5       37.81       32.12      5.32 o 
  10   3   5        3.06        3.88      5.15 o 
  11   3   5       28.76       27.72      5.42 o 
  12   3   5        8.54        6.93      7.69 o 
 -12   4   5       25.13       19.81      7.85 o 
 -11   4   5      158.44      149.44     10.75 o 
 -10   4   5      207.54      190.62      7.45 o 
  -9   4   5       24.55       13.40      5.80 o 
  -8   4   5       24.35       24.04      5.00 o 
  -7   4   5       28.55       24.33      4.27 o 
  -6   4   5       57.28       68.28      3.91 o 
  -5   4   5      153.80      176.89      4.74 o 
  -4   4   5      202.21      209.53      3.34 o 
  -3   4   5        5.45        1.62      1.77 o 
  -2   4   5      583.18      439.04      4.01 o 
  -1   4   5      372.74      355.63      3.21 o 
   0   4   5     1605.15     1675.84      7.62 o 
   1   4   5     2265.15     2454.07     11.85 o 
   2   4   5     1413.78     1508.40     11.09 o 
   3   4   5      414.42      389.32      4.77 o 
   4   4   5      644.96      653.90      6.86 o 
   5   4   5      341.45      361.67      5.55 o 
   6   4   5      119.21      134.29      6.54 o 
   7   4   5     1633.00     1514.97     24.08 o 
   8   4   5      188.24      195.68      7.04 o 
   9   4   5      393.86      439.80      9.10 o 
  10   4   5       66.46       72.80      6.17 o 
  11   4   5       26.09       21.96      5.63 o 
 -12   5   5        1.67       -2.96      7.60 o 
 -11   5   5      131.65      122.41      6.85 o 
 -10   5   5      258.22      255.48      7.99 o 
  -9   5   5      474.00      446.25      8.93 o 
  -8   5   5       46.41       44.16      5.05 o 
  -7   5   5       16.14       10.32      3.83 o 
  -6   5   5       44.64       46.88      3.38 o 
  -5   5   5       41.49       51.24      3.01 o 
  -4   5   5      153.47      151.71      3.40 o 
  -3   5   5     2036.81     2160.16     31.79 o 
  -2   5   5      531.55      508.10      6.00 o 
  -1   5   5        4.97        9.68      1.84 o 
   0   5   5       81.52       98.48      2.95 o 
   1   5   5       71.22       91.31      3.78 o 
   2   5   5       16.09        6.82      2.14 o 
   3   5   5     1103.17     1067.92     11.83 o 
   4   5   5      150.87      148.32      3.65 o 
   5   5   5        1.60       -0.88      4.40 o 
   6   5   5       12.25        5.07      4.31 o 
   7   5   5      539.77      568.68      9.08 o 
   8   5   5      282.04      306.71      7.92 o 
   9   5   5       25.31       30.54      5.26 o 
  10   5   5       54.48       59.85      6.15 o 
  11   5   5       11.44       11.14      5.83 o 
 -11   6   5       60.74       77.85     11.75 o 
 -10   6   5       16.35       30.35      9.74 o 
  -9   6   5       74.45       77.27     11.33 o 
  -8   6   5       79.26       75.94      6.86 o 
  -7   6   5      285.85      300.06      9.27 o 
  -6   6   5      356.17      359.76     14.75 o 
  -5   6   5       70.15       80.16      6.19 o 
  -4   6   5      142.14      126.63      6.44 o 
  -3   6   5      519.87      525.82     11.55 o 
  -2   6   5      953.63      924.87     25.46 o 
  -1   6   5      187.33      219.04      7.31 o 
   0   6   5      231.00      226.67      7.97 o 
   1   6   5      183.94      200.88      4.23 o 
   2   6   5        0.08        2.25      2.94 o 
   3   6   5      184.20      181.29      6.97 o 
   4   6   5      223.58      233.99      7.84 o 
   5   6   5       12.61       17.32      9.00 o 
   6   6   5       80.00       90.37     10.76 o 
   7   6   5       42.65       28.49      9.94 o 
   8   6   5       42.89       63.81     10.25 o 
   9   6   5       87.36      100.80     12.44 o 
  10   6   5        7.87        5.16      9.77 o 
 -11   7   5        5.36        7.54     10.50 o 
 -10   7   5        0.75        7.02     10.87 o 
  -9   7   5       11.19       14.30     10.66 o 
  -8   7   5        2.54       -2.95     10.28 o 
  -7   7   5      438.03      445.24     11.33 o 
  -6   7   5      145.01      125.25      7.69 o 
  -5   7   5       33.97       27.64      6.17 o 
  -4   7   5        0.27        2.97      5.62 o 
  -3   7   5      508.11      540.68     19.63 o 
  -2   7   5      261.34      278.66     11.84 o 
  -1   7   5        5.81       15.10      8.55 o 
   0   7   5      509.55      529.40      7.53 o 
   1   7   5      104.22      105.83      4.54 o 
   2   7   5      194.99      171.62      9.21 o 
   3   7   5      255.26      243.70     10.90 o 
   4   7   5      122.16       94.79      7.05 o 
   5   7   5        0.07        1.80      9.23 o 
   6   7   5       62.54       40.37     10.70 o 
   7   7   5       13.08       14.53      8.95 o 
   8   7   5      161.73      162.68     13.90 o 
   9   7   5        1.33        7.28     10.96 o 
  10   7   5      172.93      159.57     13.20 o 
 -10   8   5      204.59      245.52     17.21 o 
  -9   8   5        0.05        0.49     11.79 o 
  -8   8   5        5.49       -1.39     10.01 o 
  -7   8   5       90.56       84.49     13.22 o 
  -6   8   5      300.75      332.60     12.82 o 
  -5   8   5      579.37      530.13     11.93 o 
  -4   8   5      279.12      298.97      9.64 o 
  -3   8   5      415.74      383.11     10.55 o 
  -2   8   5      261.41      291.40      9.84 o 
  -1   8   5      375.41      361.32     14.47 o 
   0   8   5      671.31      578.97     21.15 o 
   1   8   5      664.14      686.67     11.67 o 
   2   8   5       89.89       96.10      7.57 o 
   3   8   5       48.37       48.51      7.30 o 
   4   8   5       70.47       74.95      9.01 o 
   5   8   5       15.69       14.23     10.10 o 
   6   8   5      193.36      212.28     14.47 o 
   7   8   5       56.87       56.35     11.63 o 
   8   8   5        1.91        6.33     11.63 o 
   9   8   5       30.40       29.51     10.98 o 
  -9   9   5        0.81        5.98     11.54 o 
  -8   9   5       16.48        8.22     11.85 o 
  -7   9   5      229.90      237.35     15.61 o 
  -6   9   5      726.64      720.00     15.98 o 
  -5   9   5       21.20       15.44      7.43 o 
  -4   9   5       51.23       53.86      7.41 o 
  -3   9   5       14.67       23.74      6.65 o 
  -2   9   5      133.80      117.46     10.78 o 
  -1   9   5       41.10       57.99     10.61 o 
   0   9   5      211.67      207.06      8.83 o 
   1   9   5       46.18       52.16     10.29 o 
   2   9   5        0.65       -0.73      6.28 o 
   3   9   5        1.67       -2.02      6.23 o 
   4   9   5      127.95      135.07      8.70 o 
   5   9   5      231.78      227.06     14.06 o 
   6   9   5        0.72        1.26     11.37 o 
   7   9   5       12.00       -1.76     11.83 o 
   8   9   5        3.64       12.60     10.76 o 
  -7  10   5       62.04       86.92     15.01 o 
  -6  10   5       37.12       37.75     14.15 o 
  -5  10   5      296.44      290.60     11.47 o 
  -4  10   5       45.79       48.60      8.22 o 
  -3  10   5        0.45        2.24      7.15 o 
  -2  10   5      134.95      133.81     12.42 o 
  -1  10   5      254.68      241.40     13.66 o 
   0  10   5      257.94      259.98     14.47 o 
   1  10   5      217.31      225.04     14.22 o 
   2  10   5       69.78       51.66     11.45 o 
   3  10   5       29.66       30.91      8.00 o 
   4  10   5      115.27      106.55      8.69 o 
   5  10   5       74.89       84.80     11.89 o 
   6  10   5      241.96      257.42     16.74 o 
  -5  11   5       31.39       34.56     12.92 o 
  -4  11   5        1.25       -1.23      7.95 o 
  -3  11   5       40.73       46.49     11.48 o 
  -2  11   5       73.16       55.32     11.29 o 
  -1  11   5       97.61      108.27     13.08 o 
   0  11   5      133.15      116.07     12.91 o 
   1  11   5        1.61        6.14      9.70 o 
   2  11   5        9.31       17.75     10.14 o 
   3  11   5       43.50       27.87     11.73 o 
   4  11   5       25.13       33.00     11.41 o 
 -13   0   6       36.44       43.55     13.46 o 
 -12   0   6        9.63       13.13     11.40 o 
 -11   0   6      121.26      108.85     12.22 o 
 -10   0   6        5.19       -5.67      9.88 o 
  -9   0   6      497.18      478.01     15.48 o 
  -8   0   6       17.14       23.99      8.75 o 
  -7   0   6      902.40      824.20      9.43 o 
  -6   0   6        9.97       24.85      1.93 o 
  -5   0   6     1245.71     1233.52      7.68 o 
  -4   0   6       78.35       88.81      2.26 o 
  -3   0   6      496.30      571.07     11.84 o 
  -2   0   6        5.66      178.10     95.82 o 
  -1   0   6    58866.07    43436.21    167.83 o 
   0   0   6    38688.34    32326.04     37.91 o 
   1   0   6     3124.00     2958.61     16.41 o 
   2   0   6      100.93       95.10      2.68 o 
   3   0   6       61.72       67.76     11.51 o 
   4   0   6     6297.93     6366.80     32.78 o 
   5   0   6       38.28       22.34      5.01 o 
   6   0   6      251.42      193.55      7.70 o 
   7   0   6       66.37       64.34      6.47 o 
   8   0   6       96.03       79.64      9.20 o 
   9   0   6      176.81      163.86      7.17 o 
  10   0   6       32.79       34.52     10.65 o 
  11   0   6       80.50       97.91     12.75 o 
  12   0   6       34.88       37.18     12.03 o 
 -13   1   6      341.05      341.73     12.38 o 
 -12   1   6      173.06      176.89     17.66 o 
 -11   1   6       13.39        5.63      7.40 o 
 -10   1   6        7.85        2.67      7.56 o 
  -9   1   6      468.28      425.77     16.18 o 
  -8   1   6     2401.97     2380.50     15.55 o 
  -7   1   6     2673.34     2642.07     34.76 o 
  -6   1   6        5.93        2.85      2.06 o 
  -5   1   6        6.02        8.55      2.00 o 
  -4   1   6        3.15        6.42      1.49 o 
  -3   1   6    11367.21    11303.96     39.63 o 
  -2   1   6    11103.44    10926.37     14.81 o 
  -1   1   6     5252.26     5471.99     10.58 o 
   0   1   6    20843.54    18689.24     84.47 o 
   1   1   6     1278.88     1422.61     11.92 o 
   2   1   6       26.13       25.28      1.48 o 
   3   1   6     2124.16     2044.24     22.15 o 
   4   1   6     5323.29     5464.13     47.33 o 
   5   1   6     1988.20     2166.79     18.61 o 
   6   1   6       70.54       71.10      4.42 o 
   7   1   6      152.88      117.95      6.63 o 
   8   1   6        0.01        0.66      3.46 o 
   9   1   6        8.79       20.51      4.76 o 
  10   1   6       87.75       88.23      5.70 o 
  11   1   6        1.51       -2.52      7.16 o 
  12   1   6       46.25       45.96     10.03 o 
 -13   2   6        4.96        6.59      7.76 o 
 -12   2   6        0.05       -3.61      7.12 o 
 -11   2   6        0.40        2.16      6.58 o 
 -10   2   6        5.87       -2.60      7.47 o 
  -9   2   6      574.16      551.46      9.29 o 
  -8   2   6      500.76      502.11      7.94 o 
  -7   2   6      245.77      261.55      5.82 o 
  -6   2   6      227.52      189.59      4.46 o 
  -5   2   6     1357.19     1540.18     10.58 o 
  -4   2   6     3656.33     3902.33     24.25 o 
  -3   2   6     1888.24     2019.79      8.31 o 
  -2   2   6     1132.24     1223.73     16.98 o 
  -1   2   6    18093.82    16504.44     56.45 o 
   0   2   6      192.46      136.86      2.42 o 
   1   2   6     9773.97     9731.85     32.85 o 
   2   2   6     1310.04     1405.02      7.75 o 
   3   2   6      433.74      460.34      4.87 o 
   4   2   6      130.67      119.17      3.06 o 
   5   2   6      331.81      307.02      4.33 o 
   6   2   6     1727.29     1666.47     13.04 o 
   7   2   6      450.88      487.65      9.32 o 
   8   2   6        0.12       -0.02      4.91 o 
   9   2   6        4.03        7.21      5.17 o 
  10   2   6      271.50      281.03      7.88 o 
  11   2   6       22.94       33.90      5.27 o 
  12   2   6       12.16        9.64      7.31 o 
 -13   3   6        2.42        9.43      8.06 o 
 -12   3   6        0.11       -5.64      7.50 o 
 -11   3   6        7.54        2.54      7.74 o 
 -10   3   6      322.73      300.60      8.27 o 
  -9   3   6       13.41        6.25      6.13 o 
  -8   3   6      649.19      623.26      9.02 o 
  -7   3   6      377.38      368.27      6.87 o 
  -6   3   6       63.54       57.12      2.97 o 
  -5   3   6      161.63      191.01      3.95 o 
  -4   3   6      902.18     1078.94      7.87 o 
  -3   3   6      705.33      834.51      7.43 o 
  -2   3   6     4706.45     4697.08     22.03 o 
  -1   3   6     3655.78     3628.89     17.18 o 
   0   3   6       10.63        4.46      1.83 o 
   1   3   6     1473.37     1658.36     14.20 o 
   2   3   6        4.53        3.75      2.24 o 
   3   3   6      162.14      133.30      4.93 o 
   4   3   6     1206.75     1252.87      8.61 o 
   5   3   6       75.86       88.63      5.81 o 
   6   3   6       88.46       90.15      4.96 o 
   7   3   6     1599.69     1592.75     24.27 o 
   8   3   6      330.81      310.40      9.52 o 
   9   3   6       93.52       98.63      6.02 o 
  10   3   6       57.64       52.74      5.91 o 
  11   3   6       76.48       82.78      6.51 o 
  12   3   6        3.69       -2.02      8.32 o 
 -12   4   6        1.67        0.25      7.87 o 
 -11   4   6       39.88       32.16      6.13 o 
 -10   4   6       18.52       18.22      5.67 o 
  -9   4   6        2.35       -3.27      5.74 o 
  -8   4   6      650.74      608.11      9.12 o 
  -7   4   6        3.80        0.42      4.25 o 
  -6   4   6        8.52       10.33      3.36 o 
  -5   4   6       70.19       72.04      3.51 o 
  -4   4   6      466.40      577.12      6.85 o 
  -3   4   6     2323.56     2519.51     17.56 o 
  -2   4   6      115.75      125.85      2.08 o 
  -1   4   6      174.76      126.98      2.15 o 
   0   4   6     1586.54     1648.95     18.90 o 
   1   4   6     6757.08     7013.88     93.89 o 
   2   4   6     3225.34     3530.66     32.68 o 
   3   4   6     1802.61     1861.44      9.58 o 
   4   4   6        7.94        3.41      2.62 o 
   5   4   6      162.89      129.67      4.91 o 
   6   4   6      114.44      130.67      7.01 o 
   7   4   6      863.64      874.18     11.15 o 
   8   4   6      275.98      256.67      7.48 o 
   9   4   6      268.07      266.04      9.46 o 
  10   4   6       14.06        8.60      5.26 o 
  11   4   6       79.26       77.44      6.30 o 
 -12   5   6       99.95      104.56      9.39 o 
 -11   5   6      324.01      317.14     11.13 o 
 -10   5   6      633.20      621.90     10.81 o 
  -9   5   6      103.77      100.61      6.32 o 
  -8   5   6        3.09       -4.26      4.82 o 
  -7   5   6        4.18       -2.23      4.33 o 
  -6   5   6      101.00      112.19      4.01 o 
  -5   5   6      322.68      354.47      5.07 o 
  -4   5   6      200.34      237.31      5.07 o 
  -3   5   6     1100.91     1126.76     20.36 o 
  -2   5   6      920.99      953.36      7.44 o 
  -1   5   6     1057.56     1091.37      6.55 o 
   0   5   6      897.03      767.32     10.61 o 
   1   5   6      101.50       96.63      2.92 o 
   2   5   6      107.31       82.38      2.84 o 
   3   5   6      127.21      148.02      5.85 o 
   4   5   6      457.66      446.53      6.46 o 
   5   5   6       37.56       36.78      5.41 o 
   6   5   6       36.99       41.31      6.25 o 
   7   5   6     1256.22     1242.81     12.39 o 
   8   5   6      229.35      222.81      7.32 o 
   9   5   6        4.30        1.62      5.17 o 
  10   5   6        2.93       -3.74      5.29 o 
  11   5   6       45.21       36.33      6.83 o 
 -11   6   6        0.58        2.07     10.58 o 
 -10   6   6       30.28       25.73      9.62 o 
  -9   6   6       14.59        2.77      8.45 o 
  -8   6   6      493.01      506.75     11.33 o 
  -7   6   6      485.58      464.79     14.55 o 
  -6   6   6        0.19       -1.34      5.82 o 
  -5   6   6        6.93        3.00      5.48 o 
  -4   6   6      895.56      891.07     27.81 o 
  -3   6   6     2217.05     2274.86     18.62 o 
  -2   6   6      579.41      602.10     10.21 o 
  -1   6   6      695.35      664.34     10.70 o 
   0   6   6       29.23       32.31      2.78 o 
   1   6   6      375.28      328.81      6.21 o 
   2   6   6      669.64      680.24     10.48 o 
   3   6   6      501.06      479.67     27.19 o 
   4   6   6      289.18      309.96      8.48 o 
   5   6   6      102.15      104.28     10.37 o 
   6   6   6      629.27      570.11     16.65 o 
   7   6   6      477.55      440.12     15.85 o 
   8   6   6      469.01      460.55     16.70 o 
   9   6   6      453.42      450.51     17.82 o 
  10   6   6       54.29       69.66     11.36 o 
 -11   7   6      230.47      216.04     14.99 o 
 -10   7   6      108.64      111.38     12.29 o 
  -9   7   6       85.48       73.16     11.49 o 
  -8   7   6      122.40      121.39      8.08 o 
  -7   7   6        6.61        9.78      9.86 o 
  -6   7   6       35.71       44.58      6.70 o 
  -5   7   6      850.52      862.57     13.61 o 
  -4   7   6     1483.47     1471.93     16.84 o 
  -3   7   6      119.87      117.71      7.27 o 
  -2   7   6        0.01        9.17      5.83 o 
  -1   7   6     2758.14     2703.50     30.23 o 
   0   7   6      659.59      624.66      8.00 o 
   1   7   6      840.71      819.55     16.50 o 
   2   7   6      894.38      861.38     12.72 o 
   3   7   6      328.80      314.43      9.12 o 
   4   7   6      260.45      254.53      9.01 o 
   5   7   6      297.99      275.63     13.21 o 
   6   7   6      319.01      292.42     14.40 o 
   7   7   6      302.67      279.60     14.03 o 
   8   7   6      264.58      259.53     14.42 o 
   9   7   6       48.77       63.50     11.35 o 
  10   7   6       11.42       11.51     11.24 o 
 -10   8   6        1.67        0.38     12.50 o 
  -9   8   6       72.48       79.60     13.33 o 
  -8   8   6       15.62       10.21     10.41 o 
  -7   8   6       92.53       85.27     11.44 o 
  -6   8   6       52.18       39.80      8.01 o 
  -5   8   6      124.01      119.45      7.88 o 
  -4   8   6      169.80      171.63      8.58 o 
  -3   8   6      549.66      524.46     12.60 o 
  -2   8   6     1169.53     1165.39     22.26 o 
  -1   8   6      211.32      198.25     12.66 o 
   0   8   6        2.26        6.85      5.48 o 
   1   8   6      741.44      747.42     13.08 o 
   2   8   6      618.60      610.50     18.76 o 
   3   8   6       10.23       13.78      6.43 o 
   4   8   6       51.03       64.70     10.79 o 
   5   8   6      563.61      553.73     18.28 o 
   6   8   6      209.53      186.73     13.90 o 
   7   8   6      107.31      101.93     11.67 o 
   8   8   6      219.97      249.27     15.92 o 
   9   8   6      174.79      193.64     15.92 o 
  -9   9   6       47.32       51.84     12.82 o 
  -8   9   6        8.39        5.76     12.22 o 
  -7   9   6       23.06       40.19     11.95 o 
  -6   9   6       61.38       74.94      8.30 o 
  -5   9   6      327.97      332.30     11.19 o 
  -4   9   6      138.87      128.46      8.96 o 
  -3   9   6       65.53       70.05      9.53 o 
  -2   9   6      131.07      140.95     12.30 o 
  -1   9   6      314.33      328.35     15.34 o 
   0   9   6        3.21        2.66     10.22 o 
   1   9   6      116.78      114.72     11.29 o 
   2   9   6        0.26        0.99      6.53 o 
   3   9   6       16.56       17.30      7.69 o 
   4   9   6        9.44       13.29      7.36 o 
   5   9   6       34.28       30.83      9.97 o 
   6   9   6        6.46       -2.92     10.41 o 
   7   9   6        4.18        1.50     10.00 o 
   8   9   6        0.22       15.86     12.27 o 
  -7  10   6        2.25       -1.31     13.54 o 
  -6  10   6       51.62       28.96     13.86 o 
  -5  10   6        3.10        4.41      8.26 o 
  -4  10   6       24.38       20.06      8.08 o 
  -3  10   6      110.84      106.57     12.38 o 
  -2  10   6       14.31       19.34     10.76 o 
  -1  10   6       17.90       21.68      9.12 o 
   0  10   6        0.36       -5.84      9.99 o 
   1  10   6        0.71        6.08     10.36 o 
   2  10   6        1.20       -0.22     10.24 o 
   3  10   6        0.32        3.45      7.47 o 
   4  10   6        2.34        4.04      7.33 o 
   5  10   6        0.46        9.01     11.84 o 
   6  10   6        9.42        9.54     10.31 o 
  -5  11   6        6.33        5.41      8.28 o 
  -4  11   6       16.75       20.46     11.65 o 
  -3  11   6        1.72        1.00     10.80 o 
  -2  11   6       73.06       71.68     11.75 o 
  -1  11   6        0.18        3.52     11.17 o 
   0  11   6        2.74        5.33     10.27 o 
   1  11   6        0.09        4.42     10.41 o 
   2  11   6        0.46       -2.04     10.54 o 
   3  11   6        7.00        4.36     11.41 o 
   4  11   6        0.03        0.54      9.33 o 
 -13   1   7        4.74       14.55      8.21 o 
 -12   1   7        0.60       -3.44      7.63 o 
 -11   1   7      103.09      101.89      8.73 o 
 -10   1   7       46.26       49.65      7.98 o 
  -9   1   7       14.88       14.38      6.96 o 
  -8   1   7      275.26      274.24      6.60 o 
  -7   1   7      124.43      128.40      4.48 o 
  -6   1   7      508.00      517.30      8.93 o 
  -5   1   7      237.09      227.37      3.69 o 
  -4   1   7       49.29       59.40      1.99 o 
  -3   1   7       17.36       19.55      1.40 o 
  -2   1   7     2573.63     2865.04     17.10 o 
  -1   1   7     3534.86     3447.12     16.13 o 
   0   1   7     1906.43     1834.98      8.73 o 
   1   1   7      867.82      912.63      4.91 o 
   2   1   7     3825.19     3955.76     32.57 o 
   3   1   7     1480.58     1546.22      8.84 o 
   4   1   7      177.16      194.71      4.06 o 
   5   1   7     1046.72     1074.55      9.27 o 
   6   1   7      253.63      274.14      6.41 o 
   7   1   7      276.41      268.90      6.86 o 
   8   1   7        1.83       -1.73      3.67 o 
   9   1   7       84.73       72.36      6.13 o 
  10   1   7        5.51       10.46      5.05 o 
  11   1   7        1.44        4.28      7.12 o 
  12   1   7        1.09        1.98      8.20 o 
 -13   2   7       28.21       26.83      7.96 o 
 -12   2   7       26.14       28.47      7.68 o 
 -11   2   7       38.46       28.44      7.77 o 
 -10   2   7       90.08       77.52      8.27 o 
  -9   2   7      421.35      395.85      8.45 o 
  -8   2   7      250.77      226.05      6.32 o 
  -7   2   7      195.15      198.63      5.47 o 
  -6   2   7     1908.96     2022.57      8.81 o 
  -5   2   7      188.26      184.42      3.04 o 
  -4   2   7      133.56      148.37      2.67 o 
  -3   2   7       37.06       64.28      1.74 o 
  -2   2   7     1852.71     1987.23     17.67 o 
  -1   2   7     4148.44     4499.75     22.18 o 
   0   2   7        2.10        3.73      2.94 o 
   1   2   7     2057.89     2116.64     33.61 o 
   2   2   7     1616.96     1692.59      7.59 o 
   3   2   7      247.72      236.78      4.58 o 
   4   2   7      561.87      552.24      6.48 o 
   5   2   7       44.27       37.30      2.57 o 
   6   2   7      690.81      687.82      9.23 o 
   7   2   7     1725.67     1734.46     23.12 o 
   8   2   7       38.64       46.01      5.49 o 
   9   2   7        2.96        9.64      7.80 o 
  10   2   7      188.68      180.91      7.15 o 
  11   2   7       46.39       43.34      5.60 o 
  12   2   7       29.29       38.56      9.67 o 
 -13   3   7        0.25       -2.34      7.79 o 
 -12   3   7       82.27       91.96     10.31 o 
 -11   3   7      502.09      538.47     13.21 o 
 -10   3   7      649.00      626.39     10.39 o 
  -9   3   7      203.03      186.60      7.46 o 
  -8   3   7       17.42       10.98      4.90 o 
  -7   3   7      413.65      412.97      7.67 o 
  -6   3   7     1082.72     1021.87     12.43 o 
  -5   3   7       42.11       38.86      2.30 o 
  -4   3   7       35.33       27.99      2.43 o 
  -3   3   7     1909.17     2077.13     15.23 o 
  -2   3   7     1630.34     1650.62      9.39 o 
  -1   3   7     2610.09     2373.12     25.63 o 
   0   3   7       30.05       55.02      3.23 o 
   1   3   7     2360.76     2417.89     17.24 o 
   2   3   7      394.86      416.12      5.12 o 
   3   3   7        1.42       -0.20      2.28 o 
   4   3   7      161.06      180.63      4.04 o 
   5   3   7       80.65       95.01      6.10 o 
   6   3   7      542.98      588.80      8.99 o 
   7   3   7       36.89       30.74      8.55 o 
   8   3   7       25.54       19.66      5.18 o 
   9   3   7       12.26       11.15      5.28 o 
  10   3   7        1.92        1.53      5.02 o 
  11   3   7        0.76        4.06      5.26 o 
 -12   4   7      203.73      190.48     10.20 o 
 -11   4   7       25.51       22.65      5.92 o 
 -10   4   7        0.38        0.93      5.43 o 
  -9   4   7        3.40       11.52      5.93 o 
  -8   4   7       19.04       17.27      5.06 o 
  -7   4   7      126.82      114.53      5.31 o 
  -6   4   7       25.03       24.33      3.65 o 
  -5   4   7      100.91       87.25      3.84 o 
  -4   4   7      229.60      290.60      5.21 o 
  -3   4   7       55.90       34.71      4.54 o 
  -2   4   7       40.11       27.87      1.77 o 
  -1   4   7      286.02      338.12      3.25 o 
   0   4   7     1359.32     1304.62     11.66 o 
   1   4   7      125.92      108.12      4.24 o 
   2   4   7     1975.52     2128.21     24.55 o 
   3   4   7      279.74      267.20      4.48 o 
   4   4   7        3.15        1.48      2.69 o 
   5   4   7      187.70      175.63      8.65 o 
   6   4   7     1554.40     1602.05     22.82 o 
   7   4   7     1058.68     1092.93     24.17 o 
   8   4   7      296.64      298.38      9.10 o 
   9   4   7      158.43      129.41      6.57 o 
  10   4   7       16.17       13.64      5.53 o 
  11   4   7       59.42       76.19      6.79 o 
 -12   5   7      117.71      126.19      9.33 o 
 -11   5   7       76.71       85.52      8.22 o 
 -10   5   7      245.34      239.19      7.97 o 
  -9   5   7       25.42       25.46      5.58 o 
  -8   5   7        3.13       -4.04      4.76 o 
  -7   5   7       15.87       17.55      3.81 o 
  -6   5   7      555.11      565.82      6.72 o 
  -5   5   7     1000.12     1011.90      8.05 o 
  -4   5   7      448.49      449.45      7.43 o 
  -3   5   7      843.72      875.81     13.65 o 
  -2   5   7      396.26      388.86      5.46 o 
  -1   5   7     1778.58     1861.71     10.27 o 
   0   5   7      644.08      524.89      6.27 o 
   1   5   7      948.96      888.86     10.20 o 
   2   5   7       25.18       11.57      3.06 o 
   3   5   7       11.16       11.11      4.08 o 
   4   5   7        2.68        2.47      3.28 o 
   5   5   7      398.76      416.38     13.36 o 
   6   5   7      584.43      588.94     12.04 o 
   7   5   7       15.95       15.19      5.45 o 
   8   5   7      153.20      162.97      6.65 o 
   9   5   7       93.06       94.12      6.46 o 
  10   5   7       10.87       20.55      5.54 o 
  11   5   7       46.27       56.03      6.36 o 
 -11   6   7        0.83        5.51     10.22 o 
 -10   6   7       59.42       59.65     11.49 o 
  -9   6   7        3.95        2.96      6.09 o 
  -8   6   7      309.63      298.24      9.49 o 
  -7   6   7       29.97       29.62      7.69 o 
  -6   6   7       33.63       28.43      6.47 o 
  -5   6   7      106.11      103.16      6.84 o 
  -4   6   7      931.55      970.97     14.94 o 
  -3   6   7      366.01      402.96     10.33 o 
  -2   6   7        3.97        4.76      4.13 o 
  -1   6   7       98.07       79.44      3.87 o 
   0   6   7      183.13      195.38      5.06 o 
   1   6   7      155.40      131.73      4.32 o 
   2   6   7      206.53      241.06      7.42 o 
   3   6   7       14.96        9.03      4.83 o 
   4   6   7      525.50      527.41     10.29 o 
   5   6   7       30.89       35.33      5.89 o 
   6   6   7      171.02      186.28     11.98 o 
   7   6   7      227.15      233.22     13.21 o 
   8   6   7      149.41      173.48     13.21 o 
   9   6   7       43.24       52.69     10.35 o 
  10   6   7       70.81       72.82     10.96 o 
 -11   7   7       88.27      112.24     13.52 o 
 -10   7   7        5.18       14.85      9.07 o 
  -9   7   7        9.93       10.10      9.48 o 
  -8   7   7       65.77       68.24      7.76 o 
  -7   7   7      183.13      186.40      9.27 o 
  -6   7   7       80.05       82.18      8.17 o 
  -5   7   7        8.55       11.05      6.60 o 
  -4   7   7        8.69       14.52      6.20 o 
  -3   7   7       35.06       32.74      6.31 o 
  -2   7   7      462.89      461.63     14.89 o 
  -1   7   7      140.99      172.53     11.90 o 
   0   7   7       19.89       20.31      5.47 o 
   1   7   7        5.56        5.31      5.47 o 
   2   7   7      741.67      665.66     11.68 o 
   3   7   7      432.55      445.56     10.28 o 
   4   7   7       53.36       55.91      6.64 o 
   5   7   7      149.98      143.47      7.81 o 
   6   7   7       19.93       23.17     10.12 o 
   7   7   7        2.43       -3.87      9.64 o 
   8   7   7       32.69       28.33     11.16 o 
   9   7   7      128.35      145.87     13.96 o 
 -10   8   7        5.41       -2.47     12.38 o 
  -9   8   7       47.51       22.85     11.01 o 
  -8   8   7       24.41       24.82     11.92 o 
  -7   8   7      107.29      113.44      8.25 o 
  -6   8   7       50.57       49.99     10.32 o 
  -5   8   7        4.19       -1.30      6.61 o 
  -4   8   7       28.13       26.75      6.73 o 
  -3   8   7       32.61       30.45      9.47 o 
  -2   8   7       17.68       20.77     10.34 o 
  -1   8   7     2344.93     2363.00     31.05 o 
   0   8   7       62.96       72.19     11.99 o 
   1   8   7       16.82       14.37      6.43 o 
   2   8   7       96.24       82.43      7.07 o 
   3   8   7      441.75      400.18     20.51 o 
   4   8   7      748.36      758.91     13.84 o 
   5   8   7       49.52       54.15      7.53 o 
   6   8   7        3.08        3.79      9.33 o 
   7   8   7       22.31       15.10     11.50 o 
   8   8   7        3.31        3.93     10.78 o 
  -8   9   7      126.10      147.26     15.38 o 
  -7   9   7      641.76      645.65     14.90 o 
  -6   9   7       12.62        8.13      7.26 o 
  -5   9   7       10.56        7.90      7.73 o 
  -4   9   7      266.28      271.54     10.58 o 
  -3   9   7      404.33      360.03     14.92 o 
  -2   9   7      528.79      563.72     18.33 o 
  -1   9   7      207.46      224.75     14.07 o 
   0   9   7      418.52      414.12     16.51 o 
   1   9   7      129.34      112.21     11.07 o 
   2   9   7      496.57      497.13     11.98 o 
   3   9   7      401.68      451.52     14.62 o 
   4   9   7      243.30      245.37     10.08 o 
   5   9   7        0.05      -10.86     10.86 o 
   6   9   7        1.81       -1.77     10.55 o 
   7   9   7      127.41      105.61     14.09 o 
  -7  10   7       65.03       72.41     14.95 o 
  -6  10   7       65.45       77.31      9.01 o 
  -5  10   7        7.36        5.70      8.45 o 
  -4  10   7       12.91        6.14     10.64 o 
  -3  10   7       13.13        2.08     10.59 o 
  -2  10   7      129.27      174.09     13.78 o 
  -1  10   7      228.48      235.60     13.50 o 
   0  10   7        6.35        3.21      9.96 o 
   1  10   7        0.11       -7.49     10.28 o 
   2  10   7        0.72       -2.36     10.90 o 
   3  10   7      255.83      253.54     10.54 o 
   4  10   7      157.50      160.61     13.45 o 
   5  10   7      107.96      120.87     14.13 o 
   6  10   7        7.58       15.04     12.45 o 
  -5  11   7        4.57        2.45     11.15 o 
  -4  11   7      120.90      126.49     14.04 o 
  -3  11   7       84.68       91.70     12.93 o 
  -2  11   7       81.01       93.92     12.47 o 
  -1  11   7        1.74        2.06     11.64 o 
   0  11   7        8.40       11.67      9.61 o 
   1  11   7       35.48       47.20     11.47 o 
   2  11   7      225.24      248.02     15.25 o 
   3  11   7       45.97       54.06     12.50 o 
   4  11   7       20.27       43.33     11.30 o 
 -13   0   8       32.15       39.20     13.64 o 
 -12   0   8      361.60      287.95     15.36 o 
 -11   0   8      146.40      168.36     13.59 o 
 -10   0   8      263.42      254.50     14.57 o 
  -9   0   8       81.47       65.91     10.02 o 
  -8   0   8     4736.05     4608.23     38.00 o 
  -7   0   8        4.15        1.16      3.54 o 
  -6   0   8     1923.27     2053.76     20.45 o 
  -5   0   8       88.05       87.43      2.64 o 
  -4   0   8      740.97      741.65      8.10 o 
  -3   0   8     6924.87     7201.88     75.00 o 
  -2   0   8     2895.11     3146.35     11.41 o 
  -1   0   8    19981.45    19011.33     70.00 o 
   0   0   8     1331.89     1541.61     13.99 o 
   1   0   8        6.69        7.24      1.38 o 
   2   0   8       63.22       51.18      1.97 o 
   3   0   8      732.09      651.55     12.12 o 
   4   0   8       68.96       92.68      5.55 o 
   5   0   8      517.18      569.88     11.59 o 
   6   0   8        1.02        0.45      5.38 o 
   7   0   8      229.47      248.23      9.72 o 
   8   0   8      170.79      171.45      9.07 o 
   9   0   8      851.14      800.61     14.36 o 
  10   0   8       68.69       53.92     10.42 o 
  11   0   8       20.62       17.48     11.38 o 
  12   0   8        7.96        8.70     11.07 o 
 -13   1   8        0.25        3.83      7.90 o 
 -12   1   8       58.91       48.69      8.16 o 
 -11   1   8        7.42        7.09      9.86 o 
 -10   1   8     1502.73     1436.38     64.84 o 
  -9   1   8     2099.13     2091.94     33.82 o 
  -8   1   8      178.24      179.68      5.96 o 
  -7   1   8      718.57      707.33     10.61 o 
  -6   1   8     1393.93     1441.52     17.98 o 
  -5   1   8     1262.46     1266.55     12.70 o 
  -4   1   8     5950.67     6147.90     37.48 o 
  -3   1   8      322.13      241.13      3.15 o 
  -2   1   8      375.70      466.66      4.51 o 
  -1   1   8     6845.44     6826.90     27.38 o 
   0   1   8      702.03      651.78      8.47 o 
   1   1   8      357.48      482.34      5.33 o 
   2   1   8      539.20      456.80      6.95 o 
   3   1   8       15.63       39.49      2.16 o 
   4   1   8      883.64      997.37      7.55 o 
   5   1   8       14.38       15.59      2.40 o 
   6   1   8      205.52      214.43      6.14 o 
   7   1   8     1083.41     1129.72     12.31 o 
   8   1   8        9.14        5.40      4.66 o 
   9   1   8        2.93        1.33      4.88 o 
  10   1   8       91.02       85.16      5.80 o 
  11   1   8       17.89       15.17      7.56 o 
  12   1   8      206.90      240.03     11.85 o 
 -13   2   8        2.06        4.09      8.00 o 
 -12   2   8      157.10      162.52     10.07 o 
 -11   2   8      202.08      205.84      9.30 o 
 -10   2   8      311.49      315.60     13.14 o 
  -9   2   8      311.45      273.22      7.64 o 
  -8   2   8      118.94      102.72      5.43 o 
  -7   2   8      333.41      289.50      6.24 o 
  -6   2   8     1186.38     1251.63      8.48 o 
  -5   2   8      957.56      996.89      6.94 o 
  -4   2   8      802.26      869.83      8.74 o 
  -3   2   8      186.37      170.36      2.98 o 
  -2   2   8     2070.81     2092.41     14.12 o 
  -1   2   8      266.23      313.81      3.12 o 
   0   2   8      234.57      264.70      2.92 o 
   1   2   8      232.04      282.64      5.68 o 
   2   2   8      169.42      239.95      3.36 o 
   3   2   8        2.41        1.71      1.76 o 
   4   2   8      134.21      135.69      2.91 o 
   5   2   8       62.01       79.72      3.14 o 
   6   2   8     1733.90     1742.87     16.82 o 
   7   2   8       99.91       90.08     11.05 o 
   8   2   8      321.14      310.37      9.49 o 
   9   2   8      905.94      883.09     14.37 o 
  10   2   8        1.29        4.63      5.13 o 
  11   2   8       10.94       17.17      5.40 o 
 -13   3   8        1.56        9.59      7.65 o 
 -12   3   8       54.42       50.54      9.46 o 
 -11   3   8        0.59       -4.87      7.47 o 
 -10   3   8        0.73       -5.43      5.43 o 
  -9   3   8     2804.49     2616.71     34.20 o 
  -8   3   8       58.05       48.16      5.34 o 
  -7   3   8      257.77      287.60      6.37 o 
  -6   3   8      736.81      768.75     11.22 o 
  -5   3   8      186.85      180.45      3.31 o 
  -4   3   8      390.78      388.35      4.85 o 
  -3   3   8      430.90      515.50      7.75 o 
  -2   3   8       17.28       16.95      1.41 o 
  -1   3   8     9035.51     9518.55     45.83 o 
   0   3   8     2418.30     2530.40     15.17 o 
   1   3   8     1677.23     1692.61      9.18 o 
   2   3   8       81.46       63.77      2.96 o 
   3   3   8      551.48      626.04      6.52 o 
   4   3   8      598.23      583.39     11.03 o 
   5   3   8      294.76      304.03      5.17 o 
   6   3   8        1.18        3.50      5.47 o 
   7   3   8       15.53       18.05      8.72 o 
   8   3   8        0.88        0.09      5.72 o 
   9   3   8      137.62      120.17      6.61 o 
  10   3   8      195.83      193.23      7.37 o 
  11   3   8        9.48       12.81      6.02 o 
 -12   4   8       57.75       49.57      8.60 o 
 -11   4   8      180.23      178.24      7.71 o 
 -10   4   8       19.22       21.20      5.61 o 
  -9   4   8     1608.25     1636.56     15.58 o 
  -8   4   8       73.84       72.81      5.45 o 
  -7   4   8      323.37      292.43      6.47 o 
  -6   4   8       98.17       86.38      3.31 o 
  -5   4   8      744.85      735.07     16.51 o 
  -4   4   8      317.54      321.26      4.34 o 
  -3   4   8      280.98      398.56      5.52 o 
  -2   4   8     1911.75     1969.77     11.94 o 
  -1   4   8     1994.20     2170.54     10.32 o 
   0   4   8     1453.86     1381.32     23.12 o 
   1   4   8      340.78      360.09      5.93 o 
   2   4   8      439.74      480.95      7.45 o 
   3   4   8       82.77       81.40      3.17 o 
   4   4   8       19.65       22.82      3.29 o 
   5   4   8      438.03      442.92      8.25 o 
   6   4   8     2927.19     2947.24     30.39 o 
   7   4   8        9.33        9.72      6.65 o 
   8   4   8      103.19       87.32      5.97 o 
   9   4   8        1.03        0.37      5.21 o 
  10   4   8        0.37        2.25      5.68 o 
  11   4   8      140.44      161.49      7.64 o 
 -12   5   8      204.64      223.88     16.04 o 
 -11   5   8       81.39       93.34      8.51 o 
 -10   5   8       99.25      109.29      6.65 o 
  -9   5   8       90.79       88.81      6.05 o 
  -8   5   8       27.70       19.25      5.53 o 
  -7   5   8      597.28      616.17      7.55 o 
  -6   5   8      579.22      611.30      8.74 o 
  -5   5   8      201.37      204.41      5.78 o 
  -4   5   8        0.51        1.40      2.56 o 
  -3   5   8        6.18       13.33      3.38 o 
  -2   5   8      114.17      105.67      2.56 o 
  -1   5   8     3328.05     3341.67     13.90 o 
   0   5   8     1686.17     1790.11     11.99 o 
   1   5   8       93.81      115.31      5.07 o 
   2   5   8       98.00       83.71      3.99 o 
   3   5   8       26.66       14.13      4.40 o 
   4   5   8      834.91      800.14     20.96 o 
   5   5   8      123.85      116.51      6.53 o 
   6   5   8      266.25      226.26     12.95 o 
   7   5   8      444.36      446.62     23.02 o 
   8   5   8        0.79       -2.71      4.91 o 
   9   5   8       65.38       66.09      5.96 o 
  10   5   8      154.63      144.99      7.29 o 
 -11   6   8        0.02       -9.35      9.35 o 
 -10   6   8       13.39       13.67      9.44 o 
  -9   6   8       50.94       41.90      6.62 o 
  -8   6   8       17.05        2.87      6.48 o 
  -7   6   8      169.39      176.25      8.43 o 
  -6   6   8       76.50       80.81      7.03 o 
  -5   6   8      624.71      626.18     27.14 o 
  -4   6   8      319.12      319.14      9.08 o 
  -3   6   8        2.54       11.39      7.49 o 
  -2   6   8      128.06      155.29      9.61 o 
  -1   6   8        7.31        4.49      3.05 o 
   0   6   8      448.87      461.73     10.45 o 
   1   6   8       28.74       17.74      4.86 o 
   2   6   8      110.21      114.54      6.11 o 
   3   6   8        1.46        8.16      5.26 o 
   4   6   8       37.26       36.37      5.68 o 
   5   6   8      358.19      349.13      9.30 o 
   6   6   8      519.27      504.81     16.20 o 
   7   6   8      162.44      162.67     12.50 o 
   8   6   8       79.69       93.94     10.60 o 
   9   6   8        2.14       -1.63     10.30 o 
  10   6   8       21.28       23.75     10.67 o 
 -11   7   8       82.44       77.91     12.93 o 
 -10   7   8        4.17        1.54     10.10 o 
  -9   7   8       91.97       95.95      8.43 o 
  -8   7   8      127.16      135.76     12.80 o 
  -7   7   8        0.50       -1.89      6.45 o 
  -6   7   8     1671.71     1739.95     30.29 o 
  -5   7   8      648.50      620.70     12.59 o 
  -4   7   8       25.31       19.42      6.65 o 
  -3   7   8      531.92      542.40     16.42 o 
  -2   7   8     1933.87     1813.80     26.02 o 
  -1   7   8     3981.42     3984.43     37.44 o 
   0   7   8      310.11      308.11     10.89 o 
   1   7   8      360.36      353.05      9.22 o 
   2   7   8      413.50      410.67     14.42 o 
   3   7   8      882.18      791.14     16.98 o 
   4   7   8      213.54      204.98      9.13 o 
   5   7   8      152.44      147.12      7.79 o 
   6   7   8      172.51      166.64     11.82 o 
   7   7   8       63.42       56.61     10.28 o 
   8   7   8      108.46      111.80     11.56 o 
   9   7   8        8.33        3.94     10.55 o 
 -10   8   8        0.48       -6.10     11.55 o 
  -9   8   8        8.62       13.75     10.15 o 
  -8   8   8      132.25      138.79      9.17 o 
  -7   8   8        1.39       -2.83      7.02 o 
  -6   8   8        5.89        0.45      7.09 o 
  -5   8   8        8.19        0.51      7.02 o 
  -4   8   8       26.78       28.96      8.25 o 
  -3   8   8        4.58       -5.70      9.19 o 
  -2   8   8       20.22       30.19     11.12 o 
  -1   8   8       80.83      100.48     11.32 o 
   0   8   8       24.95       21.08     11.04 o 
   1   8   8      151.10      157.50      8.06 o 
   2   8   8        0.56        0.60      6.16 o 
   3   8   8        3.12       11.63      6.89 o 
   4   8   8      439.15      446.86     11.64 o 
   5   8   8      287.19      296.44     12.59 o 
   6   8   8      224.81      235.26     14.21 o 
   7   8   8      249.69      252.66     14.42 o 
   8   8   8      329.95      382.51     17.97 o 
  -8   9   8       15.53       15.98     13.30 o 
  -7   9   8       11.74       25.10     10.24 o 
  -6   9   8       83.69       86.37     18.06 o 
  -5   9   8       62.53       77.40      8.47 o 
  -4   9   8       81.51       63.27     10.80 o 
  -3   9   8       29.90       41.66      9.57 o 
  -2   9   8      607.16      674.71     19.58 o 
  -1   9   8      351.45      380.12     16.19 o 
   0   9   8       17.39       32.47     10.80 o 
   1   9   8       11.40       17.93      9.61 o 
   2   9   8       17.22       20.75      7.11 o 
   3   9   8      102.85       98.22      7.83 o 
   4   9   8       66.20       58.94      7.69 o 
   5   9   8       11.86        6.83      7.43 o 
   6   9   8        0.04        0.13     11.41 o 
   7   9   8        2.84        3.89     10.39 o 
  -7  10   8        0.91       -3.68     14.17 o 
  -6  10   8       53.69       46.66      8.84 o 
  -5  10   8       45.82       32.31     11.29 o 
  -4  10   8       33.82       18.92     11.07 o 
  -3  10   8       82.90       76.27     12.04 o 
  -2  10   8        2.27        7.66     10.25 o 
  -1  10   8       76.87       66.67     11.40 o 
   0  10   8       38.84       21.42     10.01 o 
   1  10   8       12.32        7.72      9.86 o 
   2  10   8       28.98       29.32     10.71 o 
   3  10   8        3.00        1.75      6.70 o 
   4  10   8       12.03       10.74      6.91 o 
   5  10   8       28.62       15.39      9.86 o 
  -5  11   8        1.38       -0.75     11.70 o 
  -4  11   8        0.00       11.33     11.47 o 
  -3  11   8       25.05       37.60     12.40 o 
  -2  11   8       33.28       30.03     11.84 o 
  -1  11   8       28.89       13.42     11.42 o 
   0  11   8       32.76       24.11      9.97 o 
   1  11   8        0.60        5.35     12.06 o 
   2  11   8       16.67        2.33     10.61 o 
   3  11   8        0.58       -5.35      9.50 o 
 -13   1   9       38.90       48.67      8.75 o 
 -12   1   9       34.42       40.03      8.70 o 
 -11   1   9       11.95       14.59      7.64 o 
 -10   1   9        0.47        8.94      7.79 o 
  -9   1   9       51.81       66.60      9.77 o 
  -8   1   9     1021.44     1045.85     10.76 o 
  -7   1   9        0.74        1.90      3.04 o 
  -6   1   9       38.93       38.18      2.50 o 
  -5   1   9      545.05      634.07      6.73 o 
  -4   1   9      835.62      887.81     11.87 o 
  -3   1   9     5035.55     5194.85     39.96 o 
  -2   1   9      946.48      964.04     15.90 o 
  -1   1   9      267.97      225.78      3.66 o 
   0   1   9     2103.59     2223.13     14.48 o 
   1   1   9     5660.53     5948.89     27.49 o 
   2   1   9       13.34        8.56      1.63 o 
   3   1   9      356.62      349.13      4.71 o 
   4   1   9     1111.10     1304.22      7.04 o 
   5   1   9      649.07      711.27      9.31 o 
   6   1   9      266.65      264.59      6.96 o 
   7   1   9       26.17       31.80      4.97 o 
   8   1   9      274.37      283.70      7.91 o 
   9   1   9       60.27       61.27      5.88 o 
  10   1   9        0.52       -3.39      5.53 o 
  11   1   9        5.44        8.51      7.82 o 
 -13   2   9       53.36       79.26      9.42 o 
 -12   2   9        0.32        6.02      8.09 o 
 -11   2   9       11.37        8.94      7.66 o 
 -10   2   9        5.94        7.69      6.92 o 
  -9   2   9      157.32      159.98      6.76 o 
  -8   2   9       26.56       25.60      4.60 o 
  -7   2   9      819.00      852.39      9.32 o 
  -6   2   9       70.80       61.74      2.72 o 
  -5   2   9      366.63      441.78      4.88 o 
  -4   2   9        4.95        0.55      1.44 o 
  -3   2   9        1.32        2.12      1.49 o 
  -2   2   9     1993.82     1906.07      8.05 o 
  -1   2   9      107.28       99.71      1.63 o 
   0   2   9        5.67        6.40      2.20 o 
   1   2   9      111.47      103.35      2.58 o 
   2   2   9      117.88      164.03      3.06 o 
   3   2   9       20.73        9.74      1.96 o 
   4   2   9       37.65       44.73      2.35 o 
   5   2   9      267.26      263.59      9.63 o 
   6   2   9      678.37      698.22      9.98 o 
   7   2   9        1.58        5.15      8.46 o 
   8   2   9       71.29       53.55      9.02 o 
   9   2   9      249.03      233.17      7.87 o 
  10   2   9       26.02       41.58      7.79 o 
  11   2   9       20.67       29.76      6.99 o 
 -13   3   9      144.37      164.96     10.27 o 
 -12   3   9      252.07      250.24     11.41 o 
 -11   3   9       39.89       40.19      8.40 o 
 -10   3   9       11.95        7.76      5.16 o 
  -9   3   9       92.65       93.97      6.53 o 
  -8   3   9     1691.95     1680.60     17.27 o 
  -7   3   9       97.38      110.79      4.93 o 
  -6   3   9       19.63       28.32      2.76 o 
  -5   3   9      159.78      190.71      4.11 o 
  -4   3   9      850.27      895.93     10.56 o 
  -3   3   9     4620.62     4618.52     10.99 o 
  -2   3   9       52.20       47.03      1.61 o 
  -1   3   9      549.72      565.99      4.88 o 
   0   3   9     2865.21     2771.22     14.22 o 
   1   3   9        2.41        3.29      2.29 o 
   2   3   9      179.16      172.25      4.12 o 
   3   3   9      736.81      806.74      7.66 o 
   4   3   9      916.52      917.62      6.92 o 
   5   3   9      829.12      861.38     14.31 o 
   6   3   9       63.03       66.15      5.93 o 
   7   3   9       36.78       54.43     10.39 o 
   8   3   9      197.94      203.29      8.66 o 
   9   3   9       57.85       66.27      5.58 o 
  10   3   9       12.62       24.72      5.54 o 
  11   3   9       48.26       49.02      7.20 o 
 -12   4   9        3.19        9.90      7.79 o 
 -11   4   9        4.23        2.02      5.70 o 
 -10   4   9        2.23       14.63      5.56 o 
  -9   4   9      943.12     1019.84     12.33 o 
  -8   4   9       25.51       22.69      4.66 o 
  -7   4   9        2.65        3.45      4.07 o 
  -6   4   9       69.72       63.83      3.87 o 
  -5   4   9      803.24      927.63     12.45 o 
  -4   4   9      517.38      531.90     10.30 o 
  -3   4   9      336.03      288.23      4.55 o 
  -2   4   9       21.50       27.16      1.76 o 
  -1   4   9      432.75      386.23      5.02 o 
   0   4   9      682.44      789.16     16.56 o 
   1   4   9     1547.57     1595.21     14.94 o 
   2   4   9      418.33      417.91      8.17 o 
   3   4   9       60.42       60.90      3.05 o 
   4   4   9      575.08      550.67      7.22 o 
   5   4   9      277.64      298.68      6.16 o 
   6   4   9     2294.19     2294.49     27.67 o 
   7   4   9       42.36       32.48      9.17 o 
   8   4   9      188.13      155.48      8.58 o 
   9   4   9       90.63       91.25      6.20 o 
  10   4   9      387.01      411.66     14.55 o 
  11   4   9      169.29      194.88      8.25 o 
 -12   5   9       27.71       49.51     13.44 o 
 -11   5   9       28.43       31.46     11.20 o 
 -10   5   9      269.71      258.04      8.38 o 
  -9   5   9       27.64       34.22      5.49 o 
  -8   5   9      245.10      253.74      7.18 o 
  -7   5   9      679.81      668.13      9.29 o 
  -6   5   9      402.74      391.58      7.68 o 
  -5   5   9       41.84       41.22      3.44 o 
  -4   5   9       26.83       26.95      3.87 o 
  -3   5   9     2168.63     2186.91     19.34 o 
  -2   5   9     2428.49     2400.37     23.53 o 
  -1   5   9      997.75     1048.50     15.08 o 
   0   5   9        6.51        6.20      3.97 o 
   1   5   9        9.89       11.23      4.11 o 
   2   5   9       35.38       36.60      3.47 o 
   3   5   9      692.83      649.08      8.07 o 
   4   5   9      636.16      717.52      8.60 o 
   5   5   9      410.66      446.75      9.63 o 
   6   5   9        5.14        2.66      8.71 o 
   7   5   9       22.40       23.01      7.49 o 
   8   5   9       54.79       61.78      5.80 o 
   9   5   9      163.85      179.89      7.59 o 
  10   5   9       31.50       37.79      6.25 o 
 -11   6   9        0.66       -9.51     10.24 o 
 -10   6   9        3.02        9.92     16.31 o 
  -9   6   9       35.95       43.58      7.60 o 
  -8   6   9        0.40       -1.81      6.17 o 
  -7   6   9        0.77       -2.73      8.30 o 
  -6   6   9      359.01      388.42     10.49 o 
  -5   6   9      209.82      190.06      8.31 o 
  -4   6   9      231.53      217.03     11.23 o 
  -3   6   9      176.64      177.34     10.33 o 
  -2   6   9      140.69      150.72     10.05 o 
  -1   6   9      390.62      355.85     18.70 o 
   0   6   9     1041.11     1034.05     36.98 o 
   1   6   9       12.13       14.15     11.21 o 
   2   6   9      187.28      171.94      7.24 o 
   3   6   9       68.36       67.00      5.96 o 
   4   6   9       42.06       44.53      5.85 o 
   5   6   9      297.99      295.80      8.92 o 
   6   6   9      273.61      255.00     13.26 o 
   7   6   9        0.83       -4.02      8.67 o 
   8   6   9       23.19       30.41     11.14 o 
   9   6   9        0.93       -2.69      9.67 o 
  10   6   9       65.59       66.65     10.74 o 
 -10   7   9        8.13       10.39     11.55 o 
  -9   7   9        0.20        1.83      6.75 o 
  -8   7   9       59.02       64.96     12.89 o 
  -7   7   9       13.61       14.15     11.66 o 
  -6   7   9        6.20        7.60      7.02 o 
  -5   7   9      124.88      134.85      8.33 o 
  -4   7   9      189.05      180.99     12.06 o 
  -3   7   9        1.13        5.70      9.99 o 
  -2   7   9      333.46      349.91     14.78 o 
  -1   7   9      201.67      207.41     12.88 o 
   0   7   9     1769.60     1691.95     36.66 o 
   1   7   9     1019.06     1027.41     14.11 o 
   2   7   9      450.97      471.59     10.58 o 
   3   7   9        1.68        2.67      5.58 o 
   4   7   9       11.31       13.70      6.03 o 
   5   7   9      112.76       99.33      7.54 o 
   6   7   9      108.18      106.56     11.33 o 
   7   7   9       87.75      119.00     11.93 o 
   8   7   9        4.07       12.85     11.57 o 
   9   7   9        7.89       15.47      9.55 o 
 -10   8   9        4.45       -3.48     10.75 o 
  -9   8   9       91.58       91.13     12.87 o 
  -8   8   9        5.47        0.30      7.46 o 
  -7   8   9        0.62       -6.03      7.22 o 
  -6   8   9      182.72      194.01      9.70 o 
  -5   8   9        8.08       -4.87      7.05 o 
  -4   8   9      102.03       97.17     10.34 o 
  -3   8   9       49.36       32.64      9.79 o 
  -2   8   9       35.77       44.44     10.55 o 
  -1   8   9      272.18      253.46     13.81 o 
   0   8   9      254.81      254.55     14.32 o 
   1   8   9       17.47       14.14      5.93 o 
   2   8   9      276.47      265.91      9.50 o 
   3   8   9       74.67       70.57      7.45 o 
   4   8   9       31.69       17.76      7.54 o 
   5   8   9      179.89      202.20     13.54 o 
   6   8   9        7.65        2.71     10.17 o 
   7   8   9       62.01       58.95     12.24 o 
   8   8   9       13.86       14.87     11.90 o 
  -8   9   9       12.46       15.72      8.35 o 
  -7   9   9      210.60      211.81     18.87 o 
  -6   9   9       39.31       54.45      8.71 o 
  -5   9   9      730.18      731.54     20.26 o 
  -4   9   9      350.34      374.73     15.67 o 
  -3   9   9      117.90      122.22     12.35 o 
  -2   9   9       10.79       13.72      9.36 o 
  -1   9   9       53.20       46.40     10.28 o 
   0   9   9     1092.09     1041.56     23.66 o 
   1   9   9      604.83      610.40     19.72 o 
   2   9   9      519.57      513.68     25.80 o 
   3   9   9        9.60       10.26      6.84 o 
   4   9   9      109.35       75.83      7.86 o 
   5   9   9      120.16       98.87      8.71 o 
   6   9   9      245.77      224.39     14.68 o 
   7   9   9      100.02      104.32     14.79 o 
  -7  10   9       63.28       70.42      9.96 o 
  -6  10   9      181.84      200.44     15.18 o 
  -5  10   9        1.84       -9.12      9.24 o 
  -4  10   9       22.27       21.77     11.48 o 
  -3  10   9       18.63       20.87     10.92 o 
  -2  10   9        0.00       10.09      9.13 o 
  -1  10   9       13.96       23.56     11.46 o 
   0  10   9        1.18        9.75      9.19 o 
   1  10   9       58.84       48.31     10.41 o 
   2  10   9      191.09      201.38     13.61 o 
   3  10   9      121.66      126.28      8.67 o 
   4  10   9       15.33       13.33      7.08 o 
   5  10   9        0.21       -2.58      7.86 o 
  -4  11   9      174.39      192.90     14.18 o 
  -3  11   9       10.66       12.50     11.08 o 
  -2  11   9        3.27        1.62     10.98 o 
  -1  11   9        0.02       -6.22     10.34 o 
   0  11   9      101.79      108.42     13.54 o 
   1  11   9      211.26      247.64     16.15 o 
   2  11   9       52.98       58.44     13.21 o 
   3  11   9       18.77        9.77     11.24 o 
 -13   0  10      237.90      256.88     16.19 o 
 -12   0  10      104.61      125.97     14.02 o 
 -11   0  10      370.47      347.42     16.29 o 
 -10   0  10      360.12      330.33     14.86 o 
  -9   0  10     1511.38     1543.52     25.13 o 
  -8   0  10        6.81       17.82      9.82 o 
  -7   0  10      362.04      436.91     12.92 o 
  -6   0  10      240.40      230.31      4.21 o 
  -5   0  10     1728.82     1860.50     13.60 o 
  -4   0  10      379.01      343.78      4.09 o 
  -3   0  10      580.49      572.60      8.30 o 
  -2   0  10       39.69       37.73      5.00 o 
  -1   0  10    11071.63    11153.79     30.55 o 
   0   0  10      160.51      239.58     23.48 o 
   1   0  10     1579.55     1584.41     12.61 o 
   2   0  10      909.24      882.84      7.23 o 
   3   0  10       51.30       54.12      2.01 o 
   4   0  10       42.63       41.26      3.55 o 
   5   0  10      119.08      118.56      7.74 o 
   6   0  10      152.85      144.40      8.51 o 
   7   0  10     3534.15     3496.23     31.02 o 
   8   0  10       74.55       63.87      8.22 o 
   9   0  10      116.81       79.45      9.10 o 
  10   0  10        7.11       -2.66     10.35 o 
  11   0  10       98.56      108.81     12.03 o 
 -13   1  10        0.08        7.81      7.85 o 
 -12   1  10      179.90      188.35     10.11 o 
 -11   1  10      408.83      423.73     40.94 o 
 -10   1  10      426.83      418.47     11.49 o 
  -9   1  10       59.16       55.29      7.31 o 
  -8   1  10      334.05      345.28      7.25 o 
  -7   1  10     1299.94     1237.17     10.67 o 
  -6   1  10      637.24      674.85      6.02 o 
  -5   1  10      675.92      645.60      4.69 o 
  -4   1  10        7.72        8.01      1.58 o 
  -3   1  10       15.83       16.28      1.70 o 
  -2   1  10        0.89        3.67      1.79 o 
  -1   1  10     2949.44     2906.76     10.83 o 
   0   1  10     2040.41     1845.15     15.65 o 
   1   1  10      286.51      257.23      3.04 o 
   2   1  10      911.13      923.59      5.21 o 
   3   1  10       91.83       93.63      2.55 o 
   4   1  10     4805.80     4720.03     20.90 o 
   5   1  10     1784.72     1766.90     33.43 o 
   6   1  10     1543.53     1588.33     14.48 o 
   7   1  10      508.13      520.09      9.57 o 
   8   1  10      646.00      611.86     10.67 o 
   9   1  10      125.00      100.78      9.94 o 
  10   1  10      113.43      126.51      6.70 o 
  11   1  10       95.36      121.18      9.62 o 
 -13   2  10      158.21      195.15     22.01 o 
 -12   2  10      147.74      153.73      9.66 o 
 -11   2  10       48.67       41.42      7.42 o 
 -10   2  10      128.18      128.15      8.68 o 
  -9   2  10     1330.89     1303.78     13.05 o 
  -8   2  10      330.19      366.56      7.43 o 
  -7   2  10      404.13      419.40      7.45 o 
  -6   2  10      554.82      560.01      6.35 o 
  -5   2  10       31.64       40.56      3.10 o 
  -4   2  10      303.63      348.69      3.53 o 
  -3   2  10      567.84      649.71      4.83 o 
  -2   2  10     1458.71     1534.61      7.44 o 
  -1   2  10     1330.85     1587.33      5.33 o 
   0   2  10     4518.64     4769.79     28.04 o 
   1   2  10      701.45      647.00      6.23 o 
   2   2  10     2219.70     2292.21     18.93 o 
   3   2  10      184.94      199.16      4.55 o 
   4   2  10       31.95       35.44      2.38 o 
   5   2  10      477.46      463.74      8.31 o 
   6   2  10      157.50      140.57      6.35 o 
   7   2  10     2887.43     2877.76     20.18 o 
   8   2  10      335.77      318.87      8.66 o 
   9   2  10       32.12       13.96      6.43 o 
  10   2  10        2.28        3.75      5.47 o 
  11   2  10      121.90      134.78      8.55 o 
 -13   3  10        0.00       10.62      8.69 o 
 -12   3  10       30.96       39.72      7.96 o 
 -11   3  10      166.59      157.75      9.16 o 
 -10   3  10        0.02       -1.32      5.50 o 
  -9   3  10        0.34        4.94      7.30 o 
  -8   3  10      111.40      128.31      7.00 o 
  -7   3  10      143.90      154.43      5.47 o 
  -6   3  10        0.20        3.33      2.58 o 
  -5   3  10       92.56       96.36      4.56 o 
  -4   3  10      120.62      127.91      5.91 o 
  -3   3  10     2149.83     2092.00     20.34 o 
  -2   3  10     1727.90     1953.77     13.05 o 
  -1   3  10       21.21        9.46      2.03 o 
   0   3  10        1.29        7.93      1.97 o 
   1   3  10     1033.96     1138.33     10.48 o 
   2   3  10     1316.39     1481.22      9.08 o 
   3   3  10      157.85      159.63      4.09 o 
   4   3  10      164.82      156.95      3.81 o 
   5   3  10     1672.84     1684.73     22.16 o 
   6   3  10     2145.77     2069.45     16.99 o 
   7   3  10     1362.08     1363.15     14.68 o 
   8   3  10      208.47      182.52     11.86 o 
   9   3  10       22.32       17.98      5.58 o 
  10   3  10        3.84       14.92      5.74 o 
  11   3  10        1.35       10.16      5.62 o 
 -12   4  10       43.82       38.47      9.34 o 
 -11   4  10       41.86       42.05      8.81 o 
 -10   4  10      956.28      962.39     18.58 o 
  -9   4  10     1081.83     1105.34     12.77 o 
  -8   4  10      131.47      124.11      5.94 o 
  -7   4  10        1.04        0.58      4.13 o 
  -6   4  10      128.20      125.69      5.05 o 
  -5   4  10      531.11      593.80      9.11 o 
  -4   4  10      247.15      269.26      6.26 o 
  -3   4  10      142.34      186.86      3.91 o 
  -2   4  10       16.44       15.53      1.76 o 
  -1   4  10     2826.19     2881.60     37.23 o 
   0   4  10     1653.20     1602.45     12.56 o 
   1   4  10      875.59     1002.82     10.72 o 
   2   4  10      140.19      148.41      4.15 o 
   3   4  10      118.56      123.91      3.64 o 
   4   4  10     1415.10     1365.55     10.89 o 
   5   4  10      350.14      332.05      7.63 o 
   6   4  10       18.78       27.45      6.19 o 
   7   4  10      136.21      120.68     11.49 o 
   8   4  10       34.24       20.66      6.61 o 
   9   4  10        0.08        1.84      6.89 o 
  10   4  10       64.02       66.51      6.47 o 
 -12   5  10        4.85       11.47     12.05 o 
 -11   5  10        6.71        1.31      7.01 o 
 -10   5  10      213.32      214.30      9.76 o 
  -9   5  10        0.88       13.08      5.55 o 
  -8   5  10      651.54      656.45     10.75 o 
  -7   5  10      269.39      268.85      6.90 o 
  -6   5  10      621.25      656.03     10.54 o 
  -5   5  10        0.06        0.87      3.63 o 
  -4   5  10      473.06      475.72     13.82 o 
  -3   5  10     2946.08     3182.69     60.39 o 
  -2   5  10     1338.53     1265.60     22.51 o 
  -1   5  10      745.68      753.27     22.33 o 
   0   5  10      508.16      479.94      8.24 o 
   1   5  10        0.67        5.55      3.04 o 
   2   5  10      493.68      505.23     13.70 o 
   3   5  10      557.95      556.85     10.44 o 
   4   5  10      252.40      237.42      6.04 o 
   5   5  10     1293.25     1189.86     16.34 o 
   6   5  10        0.02        0.09      8.84 o 
   7   5  10      239.94      213.73     12.16 o 
   8   5  10      106.47      129.53      8.30 o 
   9   5  10       70.49       62.63      6.42 o 
  10   5  10       23.28       34.75      6.57 o 
 -11   6  10      205.26      210.37     14.67 o 
 -10   6  10      235.21      259.20     10.15 o 
  -9   6  10      269.35      295.71     10.29 o 
  -8   6  10       61.42       62.66     11.34 o 
  -7   6  10        0.91        0.11      6.51 o 
  -6   6  10       58.70       47.57      7.02 o 
  -5   6  10       46.77       47.70      9.63 o 
  -4   6  10       38.15       40.99      9.19 o 
  -3   6  10       56.78       48.05      9.53 o 
  -2   6  10      377.47      362.32     13.50 o 
  -1   6  10      524.87      533.60      9.59 o 
   0   6  10        9.26        9.45      4.74 o 
   1   6  10      176.58      159.04      7.65 o 
   2   6  10      133.28      130.98      6.62 o 
   3   6  10      277.77      261.67      8.05 o 
   4   6  10      222.40      219.63      6.21 o 
   5   6  10       40.47       49.46      6.23 o 
   6   6  10       95.53       87.60     10.06 o 
   7   6  10       46.93       38.25     10.37 o 
   8   6  10       40.95       47.40     11.01 o 
   9   6  10        4.07        1.41      8.90 o 
 -10   7  10       63.70       58.80      8.43 o 
  -9   7  10      156.67      176.11      9.83 o 
  -8   7  10      131.50      156.35      9.96 o 
  -7   7  10      422.20      423.10     12.02 o 
  -6   7  10      295.13      286.76     10.54 o 
  -5   7  10      182.96      189.66     12.54 o 
  -4   7  10     1163.66     1171.99     22.33 o 
  -3   7  10      849.25      828.09     19.75 o 
  -2   7  10     2808.43     2808.43     33.20 o 
  -1   7  10      369.30      370.00     15.13 o 
   0   7  10      205.83      200.39      7.96 o 
   1   7  10      829.31      754.67     12.19 o 
   2   7  10      784.65      823.96     13.13 o 
   3   7  10      632.50      654.81     12.14 o 
   4   7  10       20.55       33.64      6.38 o 
   5   7  10      132.13      158.75      8.20 o 
   6   7  10      203.18      212.57     13.49 o 
   7   7  10      120.59      112.22     11.86 o 
   8   7  10      156.42      178.89     13.78 o 
   9   7  10      318.68      331.07     17.16 o 
  -9   8  10       56.92       66.38     11.48 o 
  -8   8  10       20.05       15.90      9.09 o 
  -7   8  10        1.80       -2.11      7.23 o 
  -6   8  10        1.22       -2.62     10.51 o 
  -5   8  10       41.18       46.89     10.09 o 
  -4   8  10       20.76       28.15     10.29 o 
  -3   8  10        9.40        4.11      8.55 o 
  -2   8  10      205.98      205.12     13.19 o 
  -1   8  10       65.41       95.34     12.16 o 
   0   8  10       12.45        8.55      9.50 o 
   1   8  10        0.40        1.66      5.71 o 
   2   8  10       16.72        7.25      6.31 o 
   3   8  10      105.48       98.75      7.63 o 
   4   8  10        6.18        5.38      6.40 o 
   5   8  10      257.56      231.66      9.33 o 
   6   8  10       53.83       59.24     11.21 o 
   7   8  10       50.64       58.23     11.01 o 
   8   8  10       71.80       66.96     12.00 o 
  -8   9  10        1.93        4.91      8.47 o 
  -7   9  10       62.70       54.08      8.74 o 
  -6   9  10       34.72       44.72     11.08 o 
  -5   9  10        0.02        6.72     10.60 o 
  -4   9  10        1.12        6.81      9.80 o 
  -3   9  10        1.94       -0.64     10.10 o 
  -2   9  10      153.29      156.55     13.07 o 
  -1   9  10        1.57        9.67     10.08 o 
   0   9  10       17.18       35.62     11.65 o 
   1   9  10        8.39        6.38     11.26 o 
   2   9  10        2.97        4.36      6.19 o 
   3   9  10      104.52      116.85      8.50 o 
   4   9  10        3.26       10.11      7.58 o 
   5   9  10       79.59       71.30      8.11 o 
   6   9  10       23.61       27.12     11.93 o 
  -6  10  10       43.61       39.48     11.08 o 
  -5  10  10        3.08       -4.86     10.05 o 
  -4  10  10       14.44       26.08      9.60 o 
  -3  10  10        4.98       10.43      8.91 o 
  -2  10  10       23.06       20.07     10.57 o 
  -1  10  10      123.03      105.88     12.91 o 
   0  10  10       10.31       12.40     11.25 o 
   1  10  10        2.90        2.58     11.17 o 
   2  10  10        5.58        3.55     11.05 o 
   3  10  10        4.57       -3.56     10.57 o 
   4  10  10        4.90        2.49      7.44 o 
   5  10  10        8.80        4.32      6.78 o 
  -4  11  10        0.90        2.68     11.21 o 
  -3  11  10        3.24        7.49      9.46 o 
  -2  11  10        0.17       -3.04      9.28 o 
  -1  11  10        1.50        1.59     10.50 o 
   0  11  10        1.90        5.23     12.86 o 
   1  11  10       33.53       43.46     11.92 o 
   2  11  10       18.41       15.01     11.04 o 
 -13   1  11        6.38       22.78      8.54 o 
 -12   1  11        0.29        6.02      7.37 o 
 -11   1  11       27.25       40.35      8.04 o 
 -10   1  11      145.97      150.53      8.48 o 
  -9   1  11        7.66        7.29      6.53 o 
  -8   1  11      122.79      138.37      8.22 o 
  -7   1  11       12.66       32.24      5.92 o 
  -6   1  11      170.91      163.56      3.65 o 
  -5   1  11      208.61      223.40      5.88 o 
  -4   1  11     1272.95     1340.64     21.24 o 
  -3   1  11      980.59      995.64      9.65 o 
  -2   1  11      152.75      165.99      2.99 o 
  -1   1  11     4888.43     5314.98     17.70 o 
   0   1  11     1174.04     1183.58     11.48 o 
   1   1  11      131.92      133.20      2.74 o 
   2   1  11      544.96      556.15      6.04 o 
   3   1  11     1814.77     1802.98     11.63 o 
   4   1  11      154.59      170.57      5.89 o 
   5   1  11        7.56        8.74      4.63 o 
   6   1  11      392.22      389.29     12.21 o 
   7   1  11       80.19       86.36      6.22 o 
   8   1  11       33.68       39.63      5.60 o 
   9   1  11        1.30        1.89      5.40 o 
  10   1  11       13.45       17.16      5.69 o 
  11   1  11       13.48       15.76      8.79 o 
 -13   2  11       11.74       25.54      9.20 o 
 -12   2  11       29.21       43.65      8.53 o 
 -11   2  11       91.90       93.95      8.90 o 
 -10   2  11       54.09       64.55      7.47 o 
  -9   2  11        2.10        4.62      6.82 o 
  -8   2  11      719.91      654.06     11.76 o 
  -7   2  11      482.89      483.07      9.74 o 
  -6   2  11      309.32      303.38      4.69 o 
  -5   2  11       56.08       51.07      3.24 o 
  -4   2  11        0.27        5.27      1.93 o 
  -3   2  11       39.38       54.34      2.26 o 
  -2   2  11      674.15      771.10      5.80 o 
  -1   2  11      329.71      328.59      4.37 o 
   0   2  11      126.86      152.06      3.49 o 
   1   2  11        8.30        1.22      2.06 o 
   2   2  11     1321.08     1486.84     23.06 o 
   3   2  11        4.62        2.67      2.16 o 
   4   2  11        0.42        0.12      2.21 o 
   5   2  11      151.86      150.76      6.24 o 
   6   2  11       86.99       76.62      6.24 o 
   7   2  11      131.51      143.47      7.33 o 
   8   2  11      742.32      757.48     12.76 o 
   9   2  11       33.70       37.08      9.71 o 
  10   2  11       30.80       30.92      6.11 o 
  11   2  11       47.71       48.32      7.30 o 
 -12   3  11        2.42        1.85      8.45 o 
 -11   3  11       86.17       85.17      9.06 o 
 -10   3  11      366.68      400.10     14.11 o 
  -9   3  11      241.77      212.36      7.82 o 
  -8   3  11       21.75       19.12      5.00 o 
  -7   3  11      112.29      100.56      6.60 o 
  -6   3  11       15.89       20.86      3.44 o 
  -5   3  11      979.48      946.68      7.48 o 
  -4   3  11      134.02      103.97      3.48 o 
  -3   3  11      120.98       74.93      2.37 o 
  -2   3  11      643.44      660.90      5.62 o 
  -1   3  11       47.34       63.83      2.58 o 
   0   3  11      668.50      577.11      4.98 o 
   1   3  11      222.36      269.01      4.56 o 
   2   3  11      671.25      688.22      7.36 o 
   3   3  11      837.76      767.38      7.88 o 
   4   3  11       87.50       91.84      4.84 o 
   5   3  11      101.52      114.94      6.39 o 
   6   3  11      362.93      391.46      9.34 o 
   7   3  11      593.96      608.19     11.09 o 
   8   3  11       36.54       36.28     10.40 o 
   9   3  11      114.44      105.83      7.90 o 
  10   3  11        2.55        6.34      5.40 o 
  11   3  11       28.91       47.58      6.95 o 
 -12   4  11       91.05       96.70      9.68 o 
 -11   4  11      114.74      116.76      9.47 o 
 -10   4  11      200.30      241.47      8.01 o 
  -9   4  11       43.41       57.35      6.37 o 
  -8   4  11      220.78      186.30      6.75 o 
  -7   4  11        9.79        7.59      4.37 o 
  -6   4  11      319.33      320.29      8.19 o 
  -5   4  11      372.26      398.59     14.93 o 
  -4   4  11        1.81        0.18      3.44 o 
  -3   4  11      203.76      186.79      4.11 o 
  -2   4  11      107.14       86.96      2.94 o 
  -1   4  11        0.04        4.39      2.85 o 
   0   4  11       23.45       38.46      4.18 o 
   1   4  11      186.62      222.72      4.61 o 
   2   4  11       16.80       16.63      3.05 o 
   3   4  11      177.44      195.61      5.13 o 
   4   4  11        4.93        6.36      3.90 o 
   5   4  11       32.96       30.66      4.32 o 
   6   4  11      209.89      200.17      7.96 o 
   7   4  11       28.70       28.69      9.82 o 
   8   4  11      360.16      379.19     15.06 o 
   9   4  11      369.14      379.11      9.32 o 
  10   4  11       19.04       15.09      5.95 o 
 -12   5  11       21.73       37.51     11.47 o 
 -11   5  11       21.19       10.21      8.42 o 
 -10   5  11      128.30      139.34      9.64 o 
  -9   5  11      219.92      237.30      7.88 o 
  -8   5  11      140.92      137.67      6.54 o 
  -7   5  11       56.02       56.42      5.26 o 
  -6   5  11      108.40      121.94      9.40 o 
  -5   5  11      404.73      419.54     11.48 o 
  -4   5  11     1089.08     1082.37     15.94 o 
  -3   5  11     1521.19     1482.38     18.24 o 
  -2   5  11       59.10       43.15      6.73 o 
  -1   5  11       24.81       28.59      4.29 o 
   0   5  11      931.05      949.48     36.01 o 
   1   5  11      160.12      117.97      9.90 o 
   2   5  11      723.24      750.82     14.41 o 
   3   5  11       67.82       77.04      4.80 o 
   4   5  11      411.55      369.85      7.28 o 
   5   5  11      131.09      117.16      5.25 o 
   6   5  11        1.24        5.06      8.82 o 
   7   5  11      767.79      785.34     19.45 o 
   8   5  11      235.19      267.28      9.94 o 
   9   5  11       20.15        9.67      5.50 o 
  10   5  11       25.86       34.62      6.49 o 
 -11   6  11      126.24      136.12      9.12 o 
 -10   6  11        0.03        3.12      6.71 o 
  -9   6  11       86.15       87.13      7.76 o 
  -8   6  11      182.72      171.28      9.10 o 
  -7   6  11      198.14      176.93     15.71 o 
  -6   6  11        5.92        6.52      8.60 o 
  -5   6  11      941.60      947.38     20.08 o 
  -4   6  11       28.68       24.75      8.82 o 
  -3   6  11      936.65      953.30     19.62 o 
  -2   6  11      612.19      566.30     15.94 o 
  -1   6  11      363.51      373.59     14.09 o 
   0   6  11      663.16      622.49     10.14 o 
   1   6  11      368.17      338.37      8.55 o 
   2   6  11      103.51       80.02      6.28 o 
   3   6  11       82.74       87.21      5.00 o 
   4   6  11      374.53      369.60      9.92 o 
   5   6  11      126.17      117.78      7.21 o 
   6   6  11       40.04       46.60     10.25 o 
   7   6  11       16.06       11.64      9.20 o 
   8   6  11      121.17      128.43     11.57 o 
   9   6  11       12.50       13.41      9.88 o 
 -10   7  11       23.62       26.07      7.63 o 
  -9   7  11       20.92       30.37      8.05 o 
  -8   7  11       45.92       48.37      7.85 o 
  -7   7  11      216.06      225.99     10.37 o 
  -6   7  11      145.75      142.19     12.09 o 
  -5   7  11        7.81        6.07      9.86 o 
  -4   7  11      394.38      383.96     15.33 o 
  -3   7  11      146.26      149.05     12.76 o 
  -2   7  11      140.01      173.73     12.66 o 
  -1   7  11      437.17      416.46     15.85 o 
   0   7  11       18.52       19.40      5.60 o 
   1   7  11      224.70      201.36      8.21 o 
   2   7  11      150.04      177.52      8.12 o 
   3   7  11        0.25       -0.60      6.27 o 
   4   7  11      235.79      222.67      8.98 o 
   5   7  11        1.74        3.63      6.16 o 
   6   7  11       28.20       28.12     10.89 o 
   7   7  11       49.41       58.97     12.17 o 
   8   7  11        0.00        6.39      9.30 o 
  -9   8  11       26.81       18.20      8.26 o 
  -8   8  11       30.59       37.33      8.49 o 
  -7   8  11       18.05       15.69     10.75 o 
  -6   8  11       45.52       47.47      9.97 o 
  -5   8  11      137.66      133.26     12.10 o 
  -4   8  11        7.85        2.22      8.77 o 
  -3   8  11      156.45      132.01     12.78 o 
  -2   8  11      431.51      462.12     17.31 o 
  -1   8  11        4.94        8.44     10.17 o 
   0   8  11       50.16       58.02     11.64 o 
   1   8  11        2.12       -2.25      5.91 o 
   2   8  11      163.63      129.88      7.87 o 
   3   8  11      170.21      166.66      8.42 o 
   4   8  11      166.56      178.35      8.90 o 
   5   8  11        2.76        3.46      6.83 o 
   6   8  11        1.32        4.84      9.52 o 
   7   8  11      121.42      107.22     12.95 o 
  -8   9  11      204.06      180.83     14.67 o 
  -7   9  11      144.97      157.90     12.88 o 
  -6   9  11      324.72      349.66     16.93 o 
  -5   9  11       57.17       54.93     10.47 o 
  -4   9  11        3.24       -4.39      9.17 o 
  -3   9  11      140.42      124.20     11.70 o 
  -2   9  11        0.16        7.35     10.24 o 
  -1   9  11      651.38      666.22     20.85 o 
   0   9  11      218.09      229.66     15.03 o 
   1   9  11       51.56       43.84     10.59 o 
   2   9  11        1.55       -2.07     11.15 o 
   3   9  11       60.80       51.97      7.48 o 
   4   9  11      472.18      420.46     12.18 o 
   5   9  11       85.73      105.77      8.64 o 
   6   9  11        0.16       -4.87     11.48 o 
  -6  10  11       37.83       41.88     12.07 o 
  -5  10  11        0.01       -8.81     10.47 o 
  -4  10  11       41.28       35.47     11.38 o 
  -3  10  11       68.57       73.30     12.50 o 
  -2  10  11       93.71       90.16     13.19 o 
  -1  10  11        0.44       -6.50     10.15 o 
   0  10  11      146.96      193.30     13.93 o 
   1  10  11       74.89       80.58     12.56 o 
   2  10  11        2.42       -6.67     10.36 o 
   3  10  11        0.51       -1.12      9.05 o 
   4  10  11       27.97       25.52      7.53 o 
  -3  11  11        2.96        6.62     12.28 o 
  -2  11  11       44.19       43.73     12.61 o 
  -1  11  11      177.62      181.94     16.12 o 
   0  11  11       97.61      114.22     12.77 o 
   1  11  11       55.44       61.32     13.92 o 
 -13   0  12       65.45      107.48     13.70 o 
 -12   0  12       12.02       16.56     10.92 o 
 -11   0  12      106.90      112.75     12.59 o 
 -10   0  12      204.58      225.14     13.91 o 
  -9   0  12      109.73      124.74     11.81 o 
  -8   0  12      775.97      817.92     19.12 o 
  -7   0  12       28.82       19.67      9.11 o 
  -6   0  12       16.95       22.15      4.41 o 
  -5   0  12     2098.58     2129.98     34.55 o 
  -4   0  12     1368.21     1307.19     28.02 o 
  -3   0  12     4874.40     4782.22     35.13 o 
  -2   0  12        7.27        0.45      3.00 o 
  -1   0  12     8053.89     8035.38     45.40 o 
   0   0  12      818.75      777.78     19.75 o 
   1   0  12     1018.87     1018.56     20.50 o 
   2   0  12        8.24       13.59      1.97 o 
   3   0  12      163.93      196.03      5.34 o 
   4   0  12       61.38       64.63      4.21 o 
   5   0  12      471.21      419.05     11.83 o 
   6   0  12      305.91      328.11     11.62 o 
   7   0  12       88.63       90.04      9.43 o 
   8   0  12      298.17      314.40     12.61 o 
   9   0  12      109.27      123.16     10.28 o 
  10   0  12      147.61      177.51      9.04 o 
  11   0  12       92.03       81.76     14.09 o 
 -13   1  12      149.60      175.01     11.92 o 
 -12   1  12        0.35       11.11      8.17 o 
 -11   1  12        3.33        7.18      7.30 o 
 -10   1  12       44.07       45.65      7.52 o 
  -9   1  12      116.98      124.68      8.09 o 
  -8   1  12     2760.35     2703.77     27.80 o 
  -7   1  12     1400.72     1422.84     36.59 o 
  -6   1  12      157.54      159.37      4.59 o 
  -5   1  12      658.03      625.88      6.60 o 
  -4   1  12     2276.28     2223.08      8.92 o 
  -3   1  12    14870.62    15092.08     74.87 o 
  -2   1  12      862.91      803.97      7.48 o 
  -1   1  12     5230.94     5284.10     22.15 o 
   0   1  12      485.51      538.48      4.17 o 
   1   1  12     2072.19     2158.78     11.84 o 
   2   1  12       88.98       64.20      2.20 o 
   3   1  12     2133.27     2203.95      9.81 o 
   4   1  12     4199.96     4339.01     34.26 o 
   5   1  12      795.52      781.91     10.85 o 
   6   1  12      139.66      133.15      6.68 o 
   7   1  12      445.41      408.85      9.49 o 
   8   1  12       47.85       60.02      6.17 o 
   9   1  12      272.42      317.09     15.01 o 
  10   1  12       98.02      108.42      7.07 o 
  11   1  12       10.32       10.35      8.66 o 
 -13   2  12       14.10       29.53      9.51 o 
 -12   2  12        3.36        4.01      8.32 o 
 -11   2  12        3.11       -0.11      7.42 o 
 -10   2  12       20.11       28.31      7.11 o 
  -9   2  12      355.23      346.86     10.40 o 
  -8   2  12      181.87      209.73      8.64 o 
  -7   2  12      194.75      197.73      7.74 o 
  -6   2  12       12.53       10.95      3.24 o 
  -5   2  12      276.63      249.90      6.46 o 
  -4   2  12     6230.87     6493.96     36.66 o 
  -3   2  12     1991.02     1918.88     18.26 o 
  -2   2  12      292.64      304.35      4.21 o 
  -1   2  12     3086.34     3082.19     17.79 o 
   0   2  12      507.90      488.63      5.68 o 
   1   2  12      416.10      580.22      5.42 o 
   2   2  12      273.51      279.80      4.10 o 
   3   2  12       73.62       78.36      2.97 o 
   4   2  12      336.26      331.04      5.68 o 
   5   2  12     1095.49     1093.63     12.75 o 
   6   2  12      448.12      423.10     17.48 o 
   7   2  12        5.05        7.69      6.07 o 
   8   2  12        0.13        4.00      5.42 o 
   9   2  12      101.83       81.63     11.10 o 
  10   2  12      165.99      165.70      7.69 o 
 -12   3  12       20.44       19.74      8.88 o 
 -11   3  12      102.04       96.94      8.56 o 
 -10   3  12      265.34      269.23     14.42 o 
  -9   3  12      216.33      213.91      9.44 o 
  -8   3  12      116.58      119.57      7.45 o 
  -7   3  12      202.05      185.12      7.54 o 
  -6   3  12       14.46       16.20      4.98 o 
  -5   3  12      418.68      416.70      6.76 o 
  -4   3  12        0.21        0.49      3.32 o 
  -3   3  12      302.80      255.49      3.93 o 
  -2   3  12     1864.53     1885.28      9.37 o 
  -1   3  12     1196.34     1377.17     20.06 o 
   0   3  12     1993.71     2107.84     11.42 o 
   1   3  12       74.04      104.35      4.52 o 
   2   3  12      129.57      131.01      4.15 o 
   3   3  12     1153.84     1162.27     13.09 o 
   4   3  12     1313.10     1330.23     10.72 o 
   5   3  12      160.10      164.45      7.04 o 
   6   3  12      235.41      212.52      9.46 o 
   7   3  12       45.40       42.20      6.64 o 
   8   3  12        5.57        0.53      9.51 o 
   9   3  12        0.12       -4.66     10.21 o 
  10   3  12       10.63       13.89      7.34 o 
 -12   4  12      146.04      148.88      9.88 o 
 -11   4  12      152.52      137.31     10.61 o 
 -10   4  12       80.94       88.15      7.19 o 
  -9   4  12        0.12       -2.05      5.86 o 
  -8   4  12        3.34        0.86      6.25 o 
  -7   4  12      423.59      478.68     11.74 o 
  -6   4  12      220.17      244.41      7.47 o 
  -5   4  12      179.15      174.59      6.45 o 
  -4   4  12     1313.43     1376.16     19.86 o 
  -3   4  12       22.69       19.51      3.54 o 
  -2   4  12      216.56      200.16      3.90 o 
  -1   4  12      513.55      560.36      8.06 o 
   0   4  12     4427.54     4604.18     73.39 o 
   1   4  12        3.57        5.62      3.72 o 
   2   4  12      974.23     1010.23     13.47 o 
   3   4  12      286.38      276.45      6.00 o 
   4   4  12      578.74      544.02      7.88 o 
   5   4  12      780.47      780.68      9.28 o 
   6   4  12     1341.47     1374.43     15.35 o 
   7   4  12       16.71       21.36      9.44 o 
   8   4  12        3.60        1.78     10.10 o 
   9   4  12        9.49       12.06      7.00 o 
  10   4  12       18.99       14.82      6.00 o 
 -12   5  12        2.35       -4.83     11.22 o 
 -11   5  12      177.59      191.88     13.49 o 
 -10   5  12      337.10      323.63     14.50 o 
  -9   5  12      181.92      186.48      9.36 o 
  -8   5  12       36.59       32.87      6.61 o 
  -7   5  12        6.81        8.05      4.57 o 
  -6   5  12       37.02       42.67      4.89 o 
  -5   5  12      145.59      142.78      6.10 o 
  -4   5  12      177.49      171.28      6.15 o 
  -3   5  12        4.56        2.92      3.75 o 
  -2   5  12        2.61        1.04      3.58 o 
  -1   5  12      273.32      322.28      7.28 o 
   0   5  12     1474.92     1453.14     13.75 o 
   1   5  12      441.99      416.25      8.64 o 
   2   5  12       59.26       71.40      5.65 o 
   3   5  12      349.89      318.78      8.18 o 
   4   5  12       20.56       10.77      4.39 o 
   5   5  12       29.98       27.03      4.76 o 
   6   5  12      238.99      273.67     14.04 o 
   7   5  12      294.96      342.29     14.90 o 
   8   5  12        1.11       -0.64      7.25 o 
   9   5  12       79.74       89.57      6.49 o 
 -11   6  12       76.71       94.67      9.06 o 
 -10   6  12       88.14       77.63     12.19 o 
  -9   6  12       52.02       50.70      7.37 o 
  -8   6  12       20.24       28.47     10.01 o 
  -7   6  12       87.62      102.89     11.13 o 
  -6   6  12      284.01      312.14     13.66 o 
  -5   6  12      342.79      362.11     14.70 o 
  -4   6  12      113.89      104.27     10.69 o 
  -3   6  12       40.33       30.81      9.20 o 
  -2   6  12       10.76        7.75      9.53 o 
  -1   6  12     1736.36     1721.48     25.43 o 
   0   6  12     2064.11     2079.23     17.42 o 
   1   6  12      182.68      160.87      7.26 o 
   2   6  12       24.09       22.52      5.93 o 
   3   6  12      119.10      107.73      5.41 o 
   4   6  12       67.11       67.20      5.08 o 
   5   6  12       67.11       80.53      6.57 o 
   6   6  12      102.05       92.18     10.85 o 
   7   6  12       43.02       23.83      8.77 o 
   8   6  12       53.93       56.90     10.94 o 
   9   6  12        9.62       -4.65     10.55 o 
 -10   7  12       43.22       46.96      7.92 o 
  -9   7  12       15.16       10.92      7.30 o 
  -8   7  12       25.09       40.53     11.02 o 
  -7   7  12       29.50       38.71     11.02 o 
  -6   7  12      203.83      219.94     13.09 o 
  -5   7  12      269.99      266.91     13.80 o 
  -4   7  12      516.67      554.15     17.84 o 
  -3   7  12       58.04       33.73     10.62 o 
  -2   7  12      741.00      767.00     19.69 o 
  -1   7  12      484.54      435.43     16.29 o 
   0   7  12      444.69      419.79     16.46 o 
   1   7  12      878.73      870.90     13.24 o 
   2   7  12      498.34      485.54     10.98 o 
   3   7  12      285.70      279.50      9.34 o 
   4   7  12       58.40       56.79      7.01 o 
   5   7  12      219.18      206.82      9.02 o 
   6   7  12      503.24      508.58     17.29 o 
   7   7  12      204.94      194.65     14.32 o 
   8   7  12      232.04      226.74     14.60 o 
  -9   8  12        0.49       -1.40      9.53 o 
  -8   8  12       85.89       77.47     13.07 o 
  -7   8  12        1.28       -3.73     11.30 o 
  -6   8  12        1.97       -0.62     10.60 o 
  -5   8  12        2.21        4.13     10.18 o 
  -4   8  12        0.10       -7.35      9.98 o 
  -3   8  12       27.11       16.17      9.16 o 
  -2   8  12       78.36       67.43     10.58 o 
  -1   8  12      552.23      544.82     18.43 o 
   0   8  12       25.44       35.43     10.65 o 
   1   8  12       52.91       59.12     11.62 o 
   2   8  12       23.73       16.16      6.68 o 
   3   8  12       92.24       89.73     10.30 o 
   4   8  12       62.04       50.61      7.37 o 
   5   8  12        0.01        0.35      6.18 o 
   6   8  12       36.78       34.96     11.58 o 
   7   8  12       29.30       47.91     12.37 o 
  -8   9  12       11.87       -2.15     11.04 o 
  -7   9  12        0.02        6.71     10.70 o 
  -6   9  12       34.07       27.05     10.02 o 
  -5   9  12        0.60       -6.30     10.63 o 
  -4   9  12        1.42       15.59     10.64 o 
  -3   9  12        0.03       -5.06     11.10 o 
  -2   9  12       98.24       88.93     12.20 o 
  -1   9  12        0.46        2.26      9.83 o 
   0   9  12       14.51        9.19      9.98 o 
   1   9  12        8.94        5.33     10.90 o 
   2   9  12       59.56       57.48     10.78 o 
   3   9  12        0.04        1.13      6.93 o 
   4   9  12        0.71        3.55      7.58 o 
   5   9  12       28.73       33.07      7.28 o 
   6   9  12       33.83       18.29      9.97 o 
  -6  10  12       15.91        5.53     10.48 o 
  -5  10  12        4.55       10.79     10.18 o 
  -4  10  12       29.34       23.34     10.50 o 
  -3  10  12       74.71       65.45     11.34 o 
  -2  10  12       10.61       17.31     10.56 o 
  -1  10  12        4.41       10.12     12.11 o 
   0  10  12        0.56       -0.66     10.97 o 
   1  10  12       39.85       33.41     11.75 o 
   2  10  12        3.44       -2.05     10.63 o 
   3  10  12        1.45        4.22     11.24 o 
   4  10  12       21.54       16.74      7.91 o 
  -2  11  12        0.02        1.45     10.44 o 
  -1  11  12        0.47       -8.26      9.77 o 
   0  11  12        0.25       -1.85     12.52 o 
 -13   1  13        0.51       11.97      9.19 o 
 -12   1  13      110.71      123.64      9.65 o 
 -11   1  13      115.64      122.64      9.10 o 
 -10   1  13        0.04        3.34      6.77 o 
  -9   1  13      448.35      451.87     11.50 o 
  -8   1  13        1.88       14.97      6.88 o 
  -7   1  13      297.23      280.04      9.07 o 
  -6   1  13      194.92      198.35      5.01 o 
  -5   1  13      426.70      408.74      7.12 o 
  -4   1  13      444.93      484.53      4.25 o 
  -3   1  13       56.70       72.05      4.24 o 
  -2   1  13     2594.57     2663.06     18.98 o 
  -1   1  13       93.87       86.84      2.80 o 
   0   1  13        5.40        3.33      1.68 o 
   1   1  13       93.39      102.09      2.83 o 
   2   1  13     1044.61     1135.73      7.30 o 
   3   1  13       12.54        7.69      3.31 o 
   4   1  13      177.07      185.68      6.88 o 
   5   1  13      255.96      273.64      7.73 o 
   6   1  13       62.03       63.51      6.19 o 
   7   1  13      500.30      498.44     18.57 o 
   8   1  13        6.28        6.66      5.58 o 
   9   1  13       68.22       73.15      6.45 o 
  10   1  13       26.16       28.22      7.73 o 
 -12   2  13       29.42       34.52      8.62 o 
 -11   2  13        9.04       10.99      7.85 o 
 -10   2  13        6.83        8.53      7.22 o 
  -9   2  13        5.22        7.74      6.78 o 
  -8   2  13       71.38       71.24      7.31 o 
  -7   2  13        5.88        5.71      6.01 o 
  -6   2  13        1.47        0.41      5.06 o 
  -5   2  13       27.65       32.53      5.46 o 
  -4   2  13      171.17      195.54      3.84 o 
  -3   2  13      317.71      280.66      5.36 o 
  -2   2  13      331.07      306.64      5.29 o 
  -1   2  13      188.62      173.37      4.37 o 
   0   2  13      753.83      695.53     13.61 o 
   1   2  13        7.77        5.90      2.69 o 
   2   2  13       15.74       17.49      2.85 o 
   3   2  13       73.61       77.22      3.76 o 
   4   2  13      128.29      127.44      6.30 o 
   5   2  13        0.80        0.05      7.69 o 
   6   2  13       76.62       78.62      6.82 o 
   7   2  13      158.49      161.61      9.69 o 
   8   2  13        8.65       11.49      6.01 o 
   9   2  13        5.74       -4.68      9.86 o 
  10   2  13        0.64       -5.79      5.79 o 
 -12   3  13      174.51      173.45     10.47 o 
 -11   3  13      255.49      260.53     11.51 o 
 -10   3  13      178.27      193.03      9.94 o 
  -9   3  13       33.68       46.89      7.77 o 
  -8   3  13       23.94       28.49      6.67 o 
  -7   3  13      583.42      644.88     14.96 o 
  -6   3  13      744.78      726.90     16.96 o 
  -5   3  13        8.47        4.07      3.69 o 
  -4   3  13     1055.32     1198.96     10.01 o 
  -3   3  13      265.63      265.22      4.67 o 
  -2   3  13      390.76      309.77      4.63 o 
  -1   3  13     1197.59     1171.24      9.21 o 
   0   3  13       27.03       30.24      3.91 o 
   1   3  13      248.64      216.52      4.84 o 
   2   3  13      202.13      215.82      4.99 o 
   3   3  13       20.79       18.48      3.52 o 
   4   3  13      625.99      596.90      7.87 o 
   5   3  13      341.54      382.78      9.13 o 
   6   3  13      500.50      522.98     10.54 o 
   7   3  13      343.73      353.95      9.45 o 
   8   3  13       49.86       66.73     10.71 o 
   9   3  13       57.05       69.49     11.51 o 
  10   3  13      253.41      293.14     11.31 o 
 -12   4  13      159.89      190.23     17.39 o 
 -11   4  13       66.98       74.98      9.06 o 
 -10   4  13       87.74      101.23      9.42 o 
  -9   4  13        0.14       -1.29      6.88 o 
  -8   4  13      228.92      253.45      9.80 o 
  -7   4  13      459.20      448.35     10.10 o 
  -6   4  13      365.72      367.62     10.82 o 
  -5   4  13        0.40       -2.76      5.08 o 
  -4   4  13       56.32       56.82      4.34 o 
  -3   4  13      135.16      135.66      4.76 o 
  -2   4  13      233.16      198.03      4.08 o 
  -1   4  13       19.21       20.38      4.07 o 
   0   4  13      148.38      182.65      6.00 o 
   1   4  13       61.57       60.85      4.84 o 
   2   4  13       54.64       50.27      4.06 o 
   3   4  13      101.05       95.01      4.76 o 
   4   4  13       30.82       28.80      4.33 o 
   5   4  13       87.22       90.02     11.97 o 
   6   4  13      164.51      186.61     17.17 o 
   7   4  13      429.76      453.67     16.05 o 
   8   4  13      174.36      154.20     13.04 o 
   9   4  13        4.14       13.98      9.61 o 
  10   4  13        3.65        6.62      5.89 o 
 -11   5  13       95.32       91.38     14.07 o 
 -10   5  13      176.75      193.17     15.67 o 
  -9   5  13        3.16        1.33     11.69 o 
  -8   5  13        3.30        1.23      6.33 o 
  -7   5  13      147.86      143.59      6.20 o 
  -6   5  13      903.65      905.99     10.60 o 
  -5   5  13     1508.76     1447.51     31.68 o 
  -4   5  13      380.42      389.24      8.10 o 
  -3   5  13      274.96      314.15      6.49 o 
  -2   5  13     1630.17     1556.94     26.43 o 
  -1   5  13     1532.68     1443.73     36.73 o 
   0   5  13     3194.55     3070.32     19.85 o 
   1   5  13       37.53       36.26      5.16 o 
   2   5  13      102.53      102.64      6.07 o 
   3   5  13      623.57      582.37      8.67 o 
   4   5  13      170.97      178.71      6.19 o 
   5   5  13      344.91      344.04      9.36 o 
   6   5  13      661.75      636.50     18.40 o 
   7   5  13       57.02       65.31     10.92 o 
   8   5  13       54.37       56.98     11.40 o 
   9   5  13       27.66       39.31      9.59 o 
 -11   6  13        0.67        4.36     10.85 o 
 -10   6  13       12.24       26.18     10.03 o 
  -9   6  13       36.79       37.53     10.21 o 
  -8   6  13        0.42        5.97      9.64 o 
  -7   6  13      186.96      205.12     12.92 o 
  -6   6  13      124.22      143.78     11.50 o 
  -5   6  13       48.62       44.29      9.82 o 
  -4   6  13      287.06      301.53     14.15 o 
  -3   6  13       25.09       17.99      9.19 o 
  -2   6  13      989.20      893.63     20.42 o 
  -1   6  13       68.55       79.97     11.19 o 
   0   6  13      371.19      344.28      8.85 o 
   1   6  13       16.13        6.47      5.52 o 
   2   6  13       17.21       13.74      5.57 o 
   3   6  13      129.01      120.60      5.76 o 
   4   6  13      133.92      140.42      5.81 o 
   5   6  13        1.34        7.41      6.06 o 
   6   6  13      190.05      206.51     12.54 o 
   7   6  13      148.78      159.16     12.43 o 
   8   6  13        3.00        2.04     10.54 o 
 -10   7  13        0.36       13.97      9.79 o 
  -9   7  13       76.65       68.55     11.40 o 
  -8   7  13      263.95      308.11     15.95 o 
  -7   7  13        1.17        3.08     10.90 o 
  -6   7  13       30.52       28.24      9.60 o 
  -5   7  13      188.83      187.43     12.39 o 
  -4   7  13       58.09       59.47     10.46 o 
  -3   7  13       71.44       82.19     11.01 o 
  -2   7  13      721.56      775.63     20.11 o 
  -1   7  13        0.91        7.87      9.35 o 
   0   7  13     1090.11     1019.68     22.25 o 
   1   7  13       11.47        9.05      5.88 o 
   2   7  13       29.68       40.64      6.56 o 
   3   7  13        0.28       -4.05      4.72 o 
   4   7  13       80.28       77.17      7.26 o 
   5   7  13      431.76      415.00     11.17 o 
   6   7  13        1.39        8.33      9.53 o 
   7   7  13        4.37        8.48      9.99 o 
   8   7  13       17.11       26.25     11.33 o 
  -9   8  13       20.25       17.74     12.28 o 
  -8   8  13       34.49       31.79     12.26 o 
  -7   8  13       17.03       -0.09     10.05 o 
  -6   8  13        0.79       -6.11     10.92 o 
  -5   8  13       84.99       88.44     11.18 o 
  -4   8  13       51.66       40.90     10.77 o 
  -3   8  13        2.52       -1.87      9.64 o 
  -2   8  13       12.97        6.70     10.37 o 
  -1   8  13      353.75      357.41     15.99 o 
   0   8  13       43.45       27.49     11.12 o 
   1   8  13      297.13      266.03     14.75 o 
   2   8  13        0.61       -0.04      5.92 o 
   3   8  13      129.42      117.47     11.84 o 
   4   8  13       54.66       69.79      7.67 o 
   5   8  13       15.61       20.93      7.29 o 
   6   8  13      185.93      195.60     14.90 o 
   7   8  13       79.36       87.23     13.21 o 
  -7   9  13       26.56       24.53     11.91 o 
  -6   9  13        5.03        5.41     11.10 o 
  -5   9  13       14.16       11.17      9.40 o 
  -4   9  13       95.55       92.75     11.51 o 
  -3   9  13      287.60      309.92     16.10 o 
  -2   9  13        0.93       13.10     10.85 o 
  -1   9  13       73.45       77.95     12.67 o 
   0   9  13       14.59       13.54     11.48 o 
   1   9  13      103.29      110.71     11.92 o 
   2   9  13      266.01      280.87     16.73 o 
   3   9  13      384.66      395.64     24.10 o 
   4   9  13       31.41       39.29      7.91 o 
   5   9  13       10.59        4.06      7.66 o 
  -6  10  13       28.49       25.06     11.70 o 
  -5  10  13       89.90       87.47     12.34 o 
  -4  10  13       87.47      110.81     13.99 o 
  -3  10  13       50.55       67.65     13.06 o 
  -2  10  13       30.88       23.96     11.89 o 
  -1  10  13       41.13       44.51     11.52 o 
   0  10  13        4.91       14.99     10.44 o 
   1  10  13      111.00      144.68     14.14 o 
   2  10  13        7.68       10.01      9.86 o 
   3  10  13       99.58       81.95     11.89 o 
 -13   0  14       94.83       78.83     14.96 o 
 -12   0  14      283.24      335.80     17.57 o 
 -11   0  14      183.76      197.76     14.59 o 
 -10   0  14      255.21      274.74     14.83 o 
  -9   0  14      156.02      170.51     12.68 o 
  -8   0  14     1093.80     1170.16     23.50 o 
  -7   0  14     3117.31     3315.71     35.08 o 
  -6   0  14     1595.67     1773.78     24.22 o 
  -5   0  14     2165.04     2075.75     25.00 o 
  -4   0  14     1560.35     1807.19     22.38 o 
  -3   0  14      279.18      267.60     10.21 o 
  -2   0  14       44.07       39.42      4.75 o 
  -1   0  14      603.61      598.51      8.82 o 
   0   0  14     1389.84     1434.58     11.76 o 
   1   0  14      158.13      174.03      8.07 o 
   2   0  14      629.86      655.67     13.36 o 
   3   0  14      958.71      989.54     16.64 o 
   4   0  14       74.72       59.89      8.00 o 
   5   0  14       27.78       23.34      7.70 o 
   6   0  14        0.93       -9.18      9.18 o 
   7   0  14      930.33      893.34     18.91 o 
   8   0  14     1123.32     1200.56     22.30 o 
   9   0  14       82.15       69.09     10.62 o 
  10   0  14       29.48       42.34     10.13 o 
 -13   1  14        0.45       11.86     13.47 o 
 -12   1  14       87.09      108.04      9.01 o 
 -11   1  14      138.67      148.54      9.93 o 
 -10   1  14      426.58      425.80     11.86 o 
  -9   1  14      256.28      252.46     10.03 o 
  -8   1  14     1137.28     1157.44     21.47 o 
  -7   1  14      176.24      184.67      8.52 o 
  -6   1  14        2.19        1.83      5.53 o 
  -5   1  14      972.27     1066.70     13.36 o 
  -4   1  14     2680.88     2529.19     13.73 o 
  -3   1  14     3734.50     3706.37     21.78 o 
  -2   1  14     3790.76     3857.72     46.02 o 
  -1   1  14      153.78      170.80      6.73 o 
   0   1  14       59.86       83.73      3.36 o 
   1   1  14      737.52      684.13      8.90 o 
   2   1  14      190.02      166.22      5.80 o 
   3   1  14     1262.87     1300.08     13.27 o 
   4   1  14      623.84      613.63     10.16 o 
   5   1  14      384.08      389.53     29.47 o 
   6   1  14      722.16      781.44     12.25 o 
   7   1  14      878.37      922.67     13.74 o 
   8   1  14      350.20      354.16     11.85 o 
   9   1  14       10.08        8.70      5.70 o 
  10   1  14       10.36       23.65      9.37 o 
 -12   2  14      309.65      321.86     12.62 o 
 -11   2  14      382.60      417.74     12.64 o 
 -10   2  14        4.88        5.92      7.66 o 
  -9   2  14       19.60       18.24      6.93 o 
  -8   2  14       28.87       30.60      7.39 o 
  -7   2  14       45.28       38.93      6.57 o 
  -6   2  14      731.70      797.42     12.20 o 
  -5   2  14     1989.34     2045.30     17.53 o 
  -4   2  14      355.30      370.12      6.25 o 
  -3   2  14      366.27      368.67      4.92 o 
  -2   2  14      530.07      526.44      6.73 o 
  -1   2  14       14.45       14.60      2.74 o 
   0   2  14        6.45        6.51      2.88 o 
   1   2  14       37.17       53.37      3.39 o 
   2   2  14      119.83      104.03      3.93 o 
   3   2  14      387.05      407.20      8.31 o 
   4   2  14        0.11       -1.28      4.98 o 
   5   2  14       13.21        9.49      5.91 o 
   6   2  14      242.95      240.22      8.70 o 
   7   2  14       12.72       17.50      6.29 o 
   8   2  14      295.64      293.03      9.33 o 
   9   2  14      101.20       99.96     11.66 o 
  10   2  14       16.54       14.87      7.68 o 
 -12   3  14       18.00       28.70      8.70 o 
 -11   3  14        0.61        9.99      8.60 o 
 -10   3  14      217.13      224.80     10.16 o 
  -9   3  14     1571.22     1645.00     19.65 o 
  -8   3  14        0.31        3.98      7.04 o 
  -7   3  14      204.67      234.88      8.38 o 
  -6   3  14        5.33        7.75      5.51 o 
  -5   3  14     1158.20     1171.30     10.64 o 
  -4   3  14      684.97      677.05      8.06 o 
  -3   3  14        6.38        3.59      2.66 o 
  -2   3  14      631.85      681.83     11.13 o 
  -1   3  14     1030.72     1043.98     13.63 o 
   0   3  14      597.73      586.60      8.50 o 
   1   3  14      232.39      200.92      4.86 o 
   2   3  14       39.54       38.05      3.72 o 
   3   3  14       38.79       46.15      4.07 o 
   4   3  14      242.43      251.75      7.83 o 
   5   3  14      417.06      452.13     26.04 o 
   6   3  14       41.88       45.25      6.59 o 
   7   3  14       63.00       54.37      6.65 o 
   8   3  14       32.50       42.86     10.74 o 
   9   3  14        4.88        1.93     10.70 o 
  10   3  14        0.01       22.71      8.45 o 
 -12   4  14       10.48       25.01      9.45 o 
 -11   4  14      419.22      443.97     13.98 o 
 -10   4  14      249.79      252.73     11.01 o 
  -9   4  14      111.62      126.52      9.22 o 
  -8   4  14      361.92      392.20     11.12 o 
  -7   4  14       14.64       10.27      5.72 o 
  -6   4  14        2.37       -3.93      5.31 o 
  -5   4  14       90.83       76.48      7.37 o 
  -4   4  14       36.73       41.12      4.49 o 
  -3   4  14     1292.96     1319.81     13.63 o 
  -2   4  14      389.80      389.62      6.68 o 
  -1   4  14      233.86      224.24      6.44 o 
   0   4  14       87.03       82.19      5.11 o 
   1   4  14      179.26      183.35      6.33 o 
   2   4  14       14.56       10.12      3.88 o 
   3   4  14      339.72      337.40      6.82 o 
   4   4  14       58.19       43.88      4.53 o 
   5   4  14     1266.28     1253.51     15.01 o 
   6   4  14      393.50      425.03     10.45 o 
   7   4  14       48.53       42.70     10.28 o 
   8   4  14        5.96       -0.83     10.57 o 
   9   4  14       30.96       41.51      9.96 o 
 -11   5  14       42.66       44.28     14.10 o 
 -10   5  14      221.23      277.84     17.02 o 
  -9   5  14      502.25      490.72     17.95 o 
  -8   5  14        7.10        4.02      9.24 o 
  -7   5  14       16.76       25.90      5.39 o 
  -6   5  14       55.81       44.46      5.01 o 
  -5   5  14      447.04      459.69      8.00 o 
  -4   5  14      585.00      585.55     13.42 o 
  -3   5  14       24.01       28.80      4.41 o 
  -2   5  14       29.80       36.95      5.56 o 
  -1   5  14      246.40      270.89      7.43 o 
   0   5  14      968.39      988.57     12.20 o 
   1   5  14     1041.47      995.64     12.56 o 
   2   5  14       35.57       26.01      4.90 o 
   3   5  14      434.42      455.87      8.08 o 
   4   5  14      251.57      246.63      6.72 o 
   5   5  14        0.06        7.06      5.89 o 
   6   5  14       38.55       52.23     10.88 o 
   7   5  14       20.32       14.65     10.33 o 
   8   5  14      113.77      151.27     13.14 o 
   9   5  14      108.73      147.44     12.15 o 
 -11   6  14        4.80       21.14     12.03 o 
 -10   6  14       91.79       99.78     12.52 o 
  -9   6  14       81.36       92.94     11.83 o 
  -8   6  14      220.88      245.95     13.71 o 
  -7   6  14        1.58        6.93      9.36 o 
  -6   6  14       11.08        7.71      9.29 o 
  -5   6  14        6.04       15.30      9.58 o 
  -4   6  14        6.78        5.22      9.36 o 
  -3   6  14      391.30      412.06     15.57 o 
  -2   6  14      281.97      312.93     14.54 o 
  -1   6  14      488.41      477.70     16.04 o 
   0   6  14        3.49        6.55      5.32 o 
   1   6  14       90.09       78.18      6.25 o 
   2   6  14      141.05      121.25      7.23 o 
   3   6  14       27.24       31.55      5.15 o 
   4   6  14      111.04      101.98      5.64 o 
   5   6  14      159.90      152.34      7.85 o 
   6   6  14      212.87      177.15     12.02 o 
   7   6  14        4.81       10.57      9.36 o 
   8   6  14        3.72        4.45     10.76 o 
 -10   7  14        0.10       -0.23      9.32 o 
  -9   7  14        3.67        7.79     10.31 o 
  -8   7  14       22.96       23.56     11.51 o 
  -7   7  14       21.62       27.61     11.24 o 
  -6   7  14      162.26      167.16     12.10 o 
  -5   7  14       86.44      102.39     11.66 o 
  -4   7  14        2.06        9.73      9.58 o 
  -3   7  14       74.32       77.02     11.01 o 
  -2   7  14      891.72      878.82     21.06 o 
  -1   7  14      361.22      352.30     15.63 o 
   0   7  14       83.06      107.10     11.87 o 
   1   7  14      123.15      115.10      7.03 o 
   2   7  14      156.98      134.63      7.69 o 
   3   7  14       17.45       17.23      4.98 o 
   4   7  14      167.16      164.89     10.57 o 
   5   7  14      135.86      157.12      8.75 o 
   6   7  14       68.61       72.98     11.81 o 
   7   7  14        0.45        1.46      9.44 o 
  -9   8  14       91.48       93.37     14.17 o 
  -8   8  14      107.40      116.24     13.33 o 
  -7   8  14        0.41       -1.10      9.60 o 
  -6   8  14        5.94        9.19     11.64 o 
  -5   8  14       62.55       50.55     10.28 o 
  -4   8  14       37.05       34.11      9.97 o 
  -3   8  14       33.56       15.50     11.03 o 
  -2   8  14       38.37       30.57     11.27 o 
  -1   8  14      194.93      178.73     14.30 o 
   0   8  14       12.30        9.69      9.57 o 
   1   8  14       60.63       64.35     11.89 o 
   2   8  14       19.31       10.65      6.67 o 
   3   8  14      121.68      113.49      8.26 o 
   4   8  14        7.70        9.43      6.52 o 
   5   8  14        6.41       11.14      6.87 o 
   6   8  14       70.75       88.08     12.86 o 
  -7   9  14       12.50       20.10     10.55 o 
  -6   9  14        1.19        8.68     10.95 o 
  -5   9  14        0.65       -0.20      9.94 o 
  -4   9  14       12.05        0.97     10.83 o 
  -3   9  14       11.03       11.33      9.61 o 
  -2   9  14      189.22      200.35     15.67 o 
  -1   9  14        5.43       11.63     12.00 o 
   0   9  14       17.80       17.72     11.77 o 
   1   9  14       19.54       38.59     12.49 o 
   2   9  14        0.04        2.44     10.35 o 
   3   9  14       16.85       16.72      7.17 o 
   4   9  14       10.44       21.20      7.20 o 
   5   9  14        5.56        7.70      7.09 o 
  -5  10  14       11.11       15.88     12.09 o 
  -4  10  14        6.14       -0.19     10.51 o 
  -3  10  14        0.16        6.44     10.42 o 
  -2  10  14        5.72        8.77     11.68 o 
  -1  10  14        1.31       -2.92     11.02 o 
   0  10  14        2.44        8.18     11.86 o 
   1  10  14        0.66        9.52     12.30 o 
   2  10  14        4.65        1.90     11.57 o 
   3  10  14       14.94       16.62     11.37 o 
 -12   1  15        0.38        6.28      8.26 o 
 -11   1  15        2.31        3.06      7.33 o 
 -10   1  15      108.02      112.25      9.33 o 
  -9   1  15      106.65      101.14      8.39 o 
  -8   1  15       52.53       53.02     12.22 o 
  -7   1  15       41.62       41.87      6.70 o 
  -6   1  15      399.15      413.56     13.95 o 
  -5   1  15      194.19      164.62      7.64 o 
  -4   1  15      345.67      357.46      9.70 o 
  -3   1  15      150.48      176.81      5.20 o 
  -2   1  15      196.22      172.29      9.35 o 
  -1   1  15      720.67      759.68     10.42 o 
   0   1  15       53.92       68.96      3.49 o 
   1   1  15       90.13       87.22      3.62 o 
   2   1  15        1.39        3.61      4.55 o 
   3   1  15      437.91      446.79      9.08 o 
   4   1  15      100.86      139.31     12.11 o 
   5   1  15       79.19       87.01     14.15 o 
   6   1  15      200.33      201.53      8.50 o 
   7   1  15       16.48       24.01      6.91 o 
   8   1  15      109.72      119.83      7.65 o 
   9   1  15       29.06       32.22      7.34 o 
  10   1  15       48.33       61.12     10.78 o 
 -12   2  15       44.98       59.23      9.43 o 
 -11   2  15      285.20      319.43     23.67 o 
 -10   2  15      370.27      388.25     12.07 o 
  -9   2  15        2.69        0.68      6.96 o 
  -8   2  15     1243.12     1349.67     43.02 o 
  -7   2  15        9.94       13.06      6.33 o 
  -6   2  15      210.38      220.57     11.35 o 
  -5   2  15      263.50      263.56      8.33 o 
  -4   2  15        0.72       -2.25      3.14 o 
  -3   2  15      356.69      350.12      8.81 o 
  -2   2  15       12.66       16.00      3.11 o 
  -1   2  15       19.47       19.01      3.68 o 
   0   2  15      172.64      189.70      4.74 o 
   1   2  15      143.72      138.66      5.50 o 
   2   2  15       13.82       10.81      3.21 o 
   3   2  15      274.35      248.77     11.61 o 
   4   2  15        6.26       -1.64      5.72 o 
   5   2  15        5.64        5.01      5.95 o 
   6   2  15      169.70      164.69      8.22 o 
   7   2  15       55.21       47.20      7.97 o 
   8   2  15      138.61      149.43      8.50 o 
   9   2  15       38.68       44.65      9.83 o 
  10   2  15        0.05        9.59     10.83 o 
 -12   3  15        3.33        6.27      9.06 o 
 -11   3  15       10.25        2.16      8.47 o 
 -10   3  15        0.07        1.21      7.84 o 
  -9   3  15       20.54       30.99      8.15 o 
  -8   3  15       71.02       54.69      7.38 o 
  -7   3  15       24.57       10.30      6.13 o 
  -6   3  15        0.21       -4.28      5.86 o 
  -5   3  15       65.38       57.63      7.98 o 
  -4   3  15      113.73      124.80      6.40 o 
  -3   3  15       48.42       54.74      3.31 o 
  -2   3  15     1291.12     1313.76     10.78 o 
  -1   3  15      195.91      206.65      6.02 o 
   0   3  15       84.68       73.85      4.74 o 
   1   3  15        3.05        2.20      3.30 o 
   2   3  15      133.43      125.56      4.82 o 
   3   3  15     1370.42     1403.26     22.90 o 
   4   3  15      512.14      524.07     13.76 o 
   5   3  15      136.29      135.12      8.04 o 
   6   3  15      682.53      656.40     19.59 o 
   7   3  15       73.08       74.39      7.05 o 
   8   3  15      160.94      197.12     13.79 o 
   9   3  15      314.96      328.23     16.45 o 
 -12   4  15       59.63       53.57      9.11 o 
 -11   4  15       88.48      111.85     10.08 o 
 -10   4  15      538.27      632.61     36.65 o 
  -9   4  15      296.50      328.06     11.50 o 
  -8   4  15      415.31      430.14     11.40 o 
  -7   4  15      247.24      292.32     14.47 o 
  -6   4  15      197.00      199.45      7.82 o 
  -5   4  15      601.72      573.93      8.67 o 
  -4   4  15      796.25      771.03     12.30 o 
  -3   4  15      941.09      879.87     11.46 o 
  -2   4  15       10.03        7.50      3.15 o 
  -1   4  15      181.23      160.07      6.13 o 
   0   4  15      114.79      112.81      5.95 o 
   1   4  15      127.16      108.08      6.86 o 
   2   4  15      187.12      181.24      5.76 o 
   3   4  15        7.73        6.09      4.50 o 
   4   4  15        1.50        3.30      5.76 o 
   5   4  15       69.25       83.00      7.26 o 
   6   4  15      152.33      173.22     12.12 o 
   7   4  15        6.79        9.68      8.89 o 
   8   4  15       20.85       14.10     11.02 o 
   9   4  15        3.94        4.65     10.39 o 
 -11   5  15       10.17        3.62     12.77 o 
 -10   5  15       13.15        6.19     13.30 o 
  -9   5  15       26.09       16.88     12.30 o 
  -8   5  15       74.27       52.84     11.87 o 
  -7   5  15      300.91      281.38     12.87 o 
  -6   5  15        3.04        2.76      4.79 o 
  -5   5  15      294.71      270.86     10.17 o 
  -4   5  15      158.73      142.89      9.19 o 
  -3   5  15      895.45      862.27     16.78 o 
  -2   5  15     2059.15     2069.89     18.53 o 
  -1   5  15       34.98       36.05      5.33 o 
   0   5  15      312.71      308.03      8.14 o 
   1   5  15      452.18      420.56      9.27 o 
   2   5  15      586.58      537.69     10.32 o 
   3   5  15      158.44      174.03      7.42 o 
   4   5  15      686.78      669.16     10.55 o 
   5   5  15      168.35      160.16      7.87 o 
   6   5  15       89.38       67.38     11.09 o 
   7   5  15       72.35       58.40     12.14 o 
   8   5  15       99.59      127.93     12.93 o 
 -10   6  15      115.52      152.06     14.71 o 
  -9   6  15       26.31       22.95     11.03 o 
  -8   6  15       96.55       87.64     10.53 o 
  -7   6  15       86.35       91.58     10.48 o 
  -6   6  15       13.44       11.25     10.29 o 
  -5   6  15       28.94       26.44     10.42 o 
  -4   6  15      986.25      970.00     21.45 o 
  -3   6  15      731.34      711.30     19.02 o 
  -2   6  15      183.89      167.35     12.74 o 
  -1   6  15      100.84      108.17     11.28 o 
   0   6  15       43.13       45.54      5.71 o 
   1   6  15      966.04      874.41     13.04 o 
   2   6  15      302.04      304.73      7.37 o 
   3   6  15      212.69      214.29      6.78 o 
   4   6  15       18.07        8.92      4.99 o 
   5   6  15       45.73       54.56     10.86 o 
   6   6  15        1.13        2.73      8.90 o 
   7   6  15        0.16       -1.17      9.60 o 
   8   6  15       86.94      100.63     12.40 o 
  -9   7  15       15.96       23.64     11.41 o 
  -8   7  15       58.06       67.28     12.55 o 
  -7   7  15       19.61       15.74     11.53 o 
  -6   7  15       62.90       79.41     11.35 o 
  -5   7  15      204.98      223.06     13.96 o 
  -4   7  15        0.17        0.36      9.51 o 
  -3   7  15      294.67      313.13     15.52 o 
  -2   7  15       45.10       45.37      9.93 o 
  -1   7  15       10.70        9.88     10.38 o 
   0   7  15      151.02      148.46     13.05 o 
   1   7  15      365.67      422.30     17.47 o 
   2   7  15       17.29       13.85      6.12 o 
   3   7  15       29.42       33.73      5.40 o 
   4   7  15       60.05       59.27      7.30 o 
   5   7  15       15.96       21.12      6.38 o 
   6   7  15       23.87       37.34     10.99 o 
   7   7  15        0.01       -2.51     10.53 o 
  -8   8  15        6.79        5.01     10.81 o 
  -7   8  15      283.26      325.08     16.50 o 
  -6   8  15       40.83       44.06     11.80 o 
  -5   8  15        0.74       10.81     10.01 o 
  -4   8  15       28.45       14.81      9.37 o 
  -3   8  15      116.25      126.67     13.17 o 
  -2   8  15        2.00        3.48     10.12 o 
  -1   8  15       61.15       63.80     12.00 o 
   0   8  15      348.35      333.77     16.13 o 
   1   8  15       97.85       69.99     12.59 o 
   2   8  15       68.38       68.92      7.25 o 
   3   8  15       24.28       39.87      7.15 o 
   4   8  15      124.44      135.84      8.85 o 
   5   8  15      146.73      169.11      9.17 o 
   6   8  15        0.42        2.73     10.95 o 
  -7   9  15       25.24       26.12      9.70 o 
  -6   9  15       18.78       21.84     10.67 o 
  -5   9  15       62.64       78.66     12.73 o 
  -4   9  15       52.40       36.38     12.42 o 
  -3   9  15        0.27        3.17     10.72 o 
  -2   9  15       45.82       61.25     12.19 o 
  -1   9  15       77.82       60.60     11.21 o 
   0   9  15      125.16      127.77     12.82 o 
   1   9  15      624.00      638.22     22.08 o 
   2   9  15       53.11       54.30     12.05 o 
   3   9  15        6.04       -4.24      7.49 o 
   4   9  15       47.59       59.36     17.83 o 
  -4  10  15       14.62       16.92     10.64 o 
  -3  10  15        8.80        5.31     10.76 o 
  -2  10  15       38.26       38.91     10.98 o 
  -1  10  15       39.67       53.21     13.93 o 
   0  10  15      116.31      112.49     13.38 o 
   1  10  15        1.49       -3.37     10.22 o 
   2  10  15       22.19       14.21     11.46 o 
 -12   0  16       81.95      103.98     14.49 o 
 -11   0  16        0.31        2.07     11.75 o 
 -10   0  16       90.91       85.29     12.83 o 
  -9   0  16        6.90        6.02     10.97 o 
  -8   0  16       34.26       39.63     10.78 o 
  -7   0  16     1630.25     1669.26     26.52 o 
  -6   0  16      221.57      190.48     12.01 o 
  -5   0  16       47.92       32.65      8.32 o 
  -4   0  16       33.67       28.87      8.01 o 
  -3   0  16     2500.54     2521.04     20.03 o 
  -2   0  16      937.69      905.65     23.50 o 
  -1   0  16      615.90      555.71     12.50 o 
   0   0  16      333.94      315.24      6.39 o 
   1   0  16      127.04       93.95      7.68 o 
   2   0  16     1195.50     1141.73     18.19 o 
   3   0  16      653.70      677.19     15.53 o 
   4   0  16     2951.13     3029.15     30.75 o 
   5   0  16      552.82      546.93     15.86 o 
   6   0  16       53.84       61.36     10.36 o 
   7   0  16       40.72       62.42      9.64 o 
   8   0  16       21.64       41.28     10.01 o 
   9   0  16      230.85      269.54     14.38 o 
 -12   1  16       31.06       38.32      9.67 o 
 -11   1  16      190.71      211.52     11.21 o 
 -10   1  16        0.43       -1.26      7.69 o 
  -9   1  16        6.18        3.73      7.04 o 
  -8   1  16       54.36       44.80      7.99 o 
  -7   1  16        8.71        2.15      6.72 o 
  -6   1  16      242.79      213.77      8.37 o 
  -5   1  16      350.73      354.50      9.22 o 
  -4   1  16      108.17       86.94      4.64 o 
  -3   1  16      654.60      676.45      9.73 o 
  -2   1  16       47.96       48.13      3.81 o 
  -1   1  16     2871.67     2685.89     28.98 o 
   0   1  16      797.18      797.58      8.00 o 
   1   1  16      129.86      143.04     16.88 o 
   2   1  16      439.43      436.68      8.86 o 
   3   1  16      991.63      917.37     13.66 o 
   4   1  16     2658.74     2685.01     38.95 o 
   5   1  16     3378.29     3499.69     24.16 o 
   6   1  16      776.09      794.21     13.14 o 
   7   1  16      527.98      509.57     11.43 o 
   8   1  16       65.69       57.64      6.87 o 
   9   1  16      124.02      117.40      7.89 o 
 -12   2  16      122.90      150.55     10.99 o 
 -11   2  16        6.04       11.46      8.20 o 
 -10   2  16      171.46      190.54     10.90 o 
  -9   2  16       59.67       71.26      8.31 o 
  -8   2  16       16.54       29.00      7.26 o 
  -7   2  16     1386.53     1498.20     17.96 o 
  -6   2  16       90.03       59.54      6.76 o 
  -5   2  16       10.96       12.99      5.55 o 
  -4   2  16       22.13       22.36      3.68 o 
  -3   2  16      567.41      613.00      7.75 o 
  -2   2  16      800.97      705.56      8.16 o 
  -1   2  16       19.10       15.50      4.08 o 
   0   2  16      389.92      406.48      6.45 o 
   1   2  16      131.06      134.72      7.65 o 
   2   2  16      332.66      326.31      8.13 o 
   3   2  16      168.55      174.25      9.03 o 
   4   2  16      340.81      314.82      8.92 o 
   5   2  16       31.09       25.29      6.54 o 
   6   2  16       32.52       29.81      6.58 o 
   7   2  16        5.84        3.22      6.55 o 
   8   2  16       30.48       29.73      9.60 o 
   9   2  16      160.42      185.77     13.73 o 
 -12   3  16       50.86       59.60     16.29 o 
 -11   3  16        8.62       12.42      8.90 o 
 -10   3  16        0.11       -3.07      8.37 o 
  -9   3  16       15.90        6.65      7.42 o 
  -8   3  16       11.17        5.12      7.08 o 
  -7   3  16       14.28       13.18      6.17 o 
  -6   3  16      370.78      376.83      9.79 o 
  -5   3  16      240.92      236.02     25.32 o 
  -4   3  16      282.87      292.60      8.34 o 
  -3   3  16       57.75       51.66      3.58 o 
  -2   3  16       81.26       90.55      3.79 o 
  -1   3  16       22.89       18.32      4.44 o 
   0   3  16      413.07      421.65      7.45 o 
   1   3  16        1.70        0.79      3.67 o 
   2   3  16      742.10      754.50      9.02 o 
   3   3  16       92.03       91.78      7.59 o 
   4   3  16      448.84      469.47     10.46 o 
   5   3  16     1452.65     1385.13     20.64 o 
   6   3  16        3.88       10.45      6.71 o 
   7   3  16       73.91       69.20      7.19 o 
   8   3  16        2.88       19.30     10.03 o 
   9   3  16        0.03        3.91      9.35 o 
 -11   4  16        1.51       -9.13      9.13 o 
 -10   4  16     1178.75     1286.81     22.17 o 
  -9   4  16       20.68        7.54      7.89 o 
  -8   4  16      306.59      308.57     10.69 o 
  -7   4  16      182.61      172.51      8.00 o 
  -6   4  16      106.88       91.68      7.41 o 
  -5   4  16        0.30        3.48      4.56 o 
  -4   4  16      151.23      137.42      5.92 o 
  -3   4  16      172.27      165.76      5.90 o 
  -2   4  16      507.01      496.56      9.37 o 
  -1   4  16        0.22        1.54      4.54 o 
   0   4  16       53.75       70.08      5.33 o 
   1   4  16      194.25      188.97      5.72 o 
   2   4  16        1.62        1.12      4.20 o 
   3   4  16      695.63      632.46     12.99 o 
   4   4  16        0.25        4.68      6.15 o 
   5   4  16        0.23        4.15      6.15 o 
   6   4  16        0.19        5.97      6.40 o 
   7   4  16       29.97       20.63      9.91 o 
   8   4  16        0.76       -4.11      9.88 o 
 -11   5  16       22.68       17.21     11.36 o 
 -10   5  16       19.76       24.54     12.55 o 
  -9   5  16        4.54        6.87     11.44 o 
  -8   5  16       76.34       77.94     10.94 o 
  -7   5  16      109.10      115.03      8.25 o 
  -6   5  16       19.47       24.69      6.35 o 
  -5   5  16       79.88       68.81      6.99 o 
  -4   5  16      402.45      411.92      8.12 o 
  -3   5  16      159.77      175.28      6.50 o 
  -2   5  16        3.61        6.80      8.20 o 
  -1   5  16      538.70      542.74     10.96 o 
   0   5  16      473.88      471.91      9.53 o 
   1   5  16      478.72      501.68     10.08 o 
   2   5  16      546.05      529.69      8.77 o 
   3   5  16       27.38       24.79      4.85 o 
   4   5  16       53.10       64.20      6.58 o 
   5   5  16      463.66      437.92     10.62 o 
   6   5  16      281.32      257.60     14.94 o 
   7   5  16      201.35      218.09     15.12 o 
   8   5  16      184.95      214.25     13.50 o 
 -10   6  16      450.38      519.14     19.73 o 
  -9   6  16       33.03       28.04     11.23 o 
  -8   6  16       20.61       33.83     10.87 o 
  -7   6  16        0.59        8.37     10.01 o 
  -6   6  16      145.16      159.28     13.43 o 
  -5   6  16        5.42       12.49     10.55 o 
  -4   6  16      104.57       99.22     11.03 o 
  -3   6  16      128.75      134.83     12.00 o 
  -2   6  16       49.77       62.29     11.16 o 
  -1   6  16       25.68       22.24      9.50 o 
   0   6  16       55.97       71.18      6.55 o 
   1   6  16       72.54       68.93      8.06 o 
   2   6  16        2.69        1.38      4.60 o 
   3   6  16       81.69       78.91      6.67 o 
   4   6  16       25.14       16.32      5.18 o 
   5   6  16       43.87       30.80     10.87 o 
   6   6  16      122.96      128.47     11.61 o 
   7   6  16       43.21       41.98      9.84 o 
  -9   7  16      118.60      136.23     14.93 o 
  -8   7  16        8.09       15.98     11.43 o 
  -7   7  16       88.79      104.35     13.38 o 
  -6   7  16       70.44       67.19     11.22 o 
  -5   7  16      119.45      117.48     12.32 o 
  -4   7  16      316.29      330.40     15.73 o 
  -3   7  16      728.96      729.56     20.78 o 
  -2   7  16      686.60      677.99     19.69 o 
  -1   7  16      147.99      152.52     13.06 o 
   0   7  16      604.70      549.12     18.65 o 
   1   7  16       50.49       66.01      7.02 o 
   2   7  16      499.69      528.90     11.76 o 
   3   7  16      285.97      282.69      9.23 o 
   4   7  16       25.68       26.96      9.75 o 
   5   7  16       19.47       40.32     10.68 o 
   6   7  16        0.97        4.26     10.06 o 
  -8   8  16       52.97       42.83     11.99 o 
  -7   8  16        4.18        4.94     10.61 o 
  -6   8  16      100.30       94.97     13.67 o 
  -5   8  16      191.26      218.08     14.62 o 
  -4   8  16       18.21        5.72     10.49 o 
  -3   8  16       43.31       46.66     11.74 o 
  -2   8  16      118.02       99.32     11.67 o 
  -1   8  16        4.26        2.87     10.44 o 
   0   8  16       15.04       16.41     11.93 o 
   1   8  16       28.80       43.77     11.64 o 
   2   8  16        7.87       13.96      6.65 o 
   3   8  16       27.02       21.54      9.45 o 
   4   8  16       90.62       82.48      8.79 o 
   5   8  16       41.49       43.34      7.42 o 
  -6   9  16        0.12       -1.77      9.92 o 
  -5   9  16       32.50       31.33     12.65 o 
  -4   9  16       18.29       10.98     12.18 o 
  -3   9  16       80.75       99.31     13.53 o 
  -2   9  16      219.63      175.85     13.74 o 
  -1   9  16        3.13        8.79     10.61 o 
   0   9  16       24.24       17.01     10.96 o 
   1   9  16        0.25        3.89     10.27 o 
   2   9  16       79.55       89.49     13.71 o 
   3   9  16       54.06       58.45     11.68 o 
   4   9  16        1.27        9.69      7.98 o 
  -3  10  16        7.92       19.17     12.87 o 
  -2  10  16        0.34       -1.30     11.07 o 
  -1  10  16        9.68       20.37     13.46 o 
   0  10  16        1.22        2.91      9.62 o 
   1  10  16        3.05       -0.90     10.30 o 
 -12   1  17        2.36       -1.13      9.22 o 
 -11   1  17        8.55       15.47      8.56 o 
 -10   1  17        8.03        5.11      8.59 o 
  -9   1  17       58.72       51.18      8.14 o 
  -8   1  17      200.36      168.45      8.80 o 
  -7   1  17        1.77       -6.21      7.38 o 
  -6   1  17       22.60       16.50      6.36 o 
  -5   1  17       70.14       56.94      4.56 o 
  -4   1  17      297.95      278.32      7.22 o 
  -3   1  17     1272.46     1325.68     11.56 o 
  -2   1  17      564.79      528.25      6.93 o 
  -1   1  17       44.02       71.01      4.63 o 
   0   1  17      244.91      269.67      8.23 o 
   1   1  17      997.91      975.96     12.18 o 
   2   1  17      142.01      112.19      6.50 o 
   3   1  17      141.14      163.66      7.94 o 
   4   1  17        0.65        5.89      6.61 o 
   5   1  17       78.28       89.82      7.64 o 
   6   1  17      110.69      111.31      8.71 o 
   7   1  17       62.90       69.03      7.43 o 
   8   1  17       49.95       55.02      7.58 o 
   9   1  17        0.10        1.87      6.78 o 
 -12   2  17       79.17       77.48     10.98 o 
 -11   2  17      109.38      118.37     10.84 o 
 -10   2  17       45.84       49.59      8.48 o 
  -9   2  17       75.28       74.73      8.16 o 
  -8   2  17      135.35      144.10      8.62 o 
  -7   2  17      165.66      162.49      9.07 o 
  -6   2  17      207.77      201.06      8.98 o 
  -5   2  17      128.42      108.12      7.44 o 
  -4   2  17      794.90      802.71      8.98 o 
  -3   2  17      105.59       90.95      6.89 o 
  -2   2  17       74.28       86.64      4.37 o 
  -1   2  17       97.20      103.62      5.76 o 
   0   2  17      969.10      899.90      9.26 o 
   1   2  17      190.43      190.89      5.49 o 
   2   2  17       29.40       38.17      6.03 o 
   3   2  17       59.75       48.15      6.12 o 
   4   2  17      313.95      289.03      9.15 o 
   5   2  17        3.62       -0.45      6.40 o 
   6   2  17        6.19        4.50      6.90 o 
   7   2  17      134.55      118.85      7.75 o 
   8   2  17       18.06       18.98      6.60 o 
   9   2  17        1.86       16.20     11.22 o 
 -12   3  17       50.30       55.83     10.40 o 
 -11   3  17        1.18        2.54      9.06 o 
 -10   3  17       14.59        5.23      8.04 o 
  -9   3  17       38.79       37.81      7.98 o 
  -8   3  17        1.99       -6.96      7.10 o 
  -7   3  17      111.84       98.06      7.59 o 
  -6   3  17       16.15       18.86      5.81 o 
  -5   3  17        3.72       -0.82      5.62 o 
  -4   3  17      480.57      466.29     10.10 o 
  -3   3  17      745.87      743.39      7.60 o 
  -2   3  17      247.15      249.29      6.12 o 
  -1   3  17       34.72       32.21      4.94 o 
   0   3  17      171.28      184.35      5.64 o 
   1   3  17     1186.32     1065.26     10.55 o 
   2   3  17      722.99      724.03     11.68 o 
   3   3  17      222.01      237.77     15.20 o 
   4   3  17       30.03       23.17      6.16 o 
   5   3  17      439.93      414.02     22.96 o 
   6   3  17      434.81      471.26     11.24 o 
   7   3  17       13.20       19.08      6.33 o 
   8   3  17      154.79      143.99     12.90 o 
   9   3  17       22.10       24.02     11.34 o 
 -11   4  17       72.96       67.69     10.09 o 
 -10   4  17      183.51      217.02     12.20 o 
  -9   4  17        5.64       -7.56      8.33 o 
  -8   4  17      122.35      115.84      8.12 o 
  -7   4  17       15.34        6.84      6.72 o 
  -6   4  17      459.73      406.41     14.77 o 
  -5   4  17      481.35      442.04      8.50 o 
  -4   4  17       18.29       19.79      4.63 o 
  -3   4  17        5.32        3.22      4.60 o 
  -2   4  17      163.87      189.10      5.66 o 
  -1   4  17      722.09      666.49     10.54 o 
   0   4  17      490.40      468.23      9.24 o 
   1   4  17      128.40      100.82      5.36 o 
   2   4  17       30.83       24.44      4.59 o 
   3   4  17       71.96       73.91      6.68 o 
   4   4  17      191.41      169.21      8.22 o 
   5   4  17       24.73       21.16      6.71 o 
   6   4  17       36.85       61.40      8.42 o 
   7   4  17       28.08       30.80     11.73 o 
   8   4  17       10.71        9.54     10.31 o 
 -11   5  17       27.75       28.54     13.35 o 
 -10   5  17       60.54       71.12     13.24 o 
  -9   5  17        0.41      -12.65     12.65 o 
  -8   5  17        0.65       -8.14     10.87 o 
  -7   5  17      164.99      164.09      8.46 o 
  -6   5  17       11.47       13.37      6.94 o 
  -5   5  17       45.65       47.35      7.12 o 
  -4   5  17      513.63      485.26     11.28 o 
  -3   5  17      263.11      283.75      9.20 o 
  -2   5  17      410.13      381.45     14.46 o 
  -1   5  17       76.89       84.40      8.56 o 
   0   5  17      195.46      191.69      7.33 o 
   1   5  17      123.37      124.13      7.10 o 
   2   5  17       23.52       30.11      4.77 o 
   3   5  17       66.93       64.48      5.32 o 
   4   5  17      170.13      166.36      8.01 o 
   5   5  17        0.18        5.09      6.59 o 
   6   5  17      271.46      261.19     15.68 o 
   7   5  17      104.94      113.00     12.58 o 
   8   5  17       98.97      101.57     13.00 o 
 -10   6  17       58.05       71.84     11.66 o 
  -9   6  17       18.08       22.40     10.63 o 
  -8   6  17       55.30       64.74     12.38 o 
  -7   6  17        3.70        6.95     11.19 o 
  -6   6  17      205.36      213.49     13.45 o 
  -5   6  17      444.33      404.20     16.71 o 
  -4   6  17       49.77       44.27     10.86 o 
  -3   6  17      395.47      400.81     15.92 o 
  -2   6  17      245.15      248.60     14.39 o 
  -1   6  17      109.11       87.01     11.23 o 
   0   6  17      293.89      284.69     10.36 o 
   1   6  17       47.62       55.10      6.44 o 
   2   6  17       84.13       81.62      5.91 o 
   3   6  17       42.42       35.51      5.27 o 
   4   6  17       61.69       55.51     12.64 o 
   5   6  17      117.87       94.75     12.80 o 
   6   6  17        2.07       11.36     10.77 o 
   7   6  17        2.07        2.31     10.06 o 
  -9   7  17        5.81       17.13     13.71 o 
  -8   7  17       63.87       64.51     11.93 o 
  -7   7  17      212.86      196.10     14.44 o 
  -6   7  17        0.26       -2.48     11.35 o 
  -5   7  17       30.02       23.17     10.60 o 
  -4   7  17       62.82       46.03     11.86 o 
  -3   7  17       13.42       15.39     10.06 o 
  -2   7  17       25.96       23.75     10.07 o 
  -1   7  17       17.56       21.48     11.25 o 
   0   7  17      242.90      217.00     13.96 o 
   1   7  17      145.13      160.12      8.38 o 
   2   7  17        1.74        6.89      5.41 o 
   3   7  17       76.95       72.98      5.88 o 
   4   7  17        0.02       -1.38      5.88 o 
   5   7  17       31.56       38.27     11.24 o 
   6   7  17       52.89       67.99     11.28 o 
  -8   8  17       59.76       47.39     12.92 o 
  -7   8  17        5.33        5.22     10.85 o 
  -6   8  17       81.46       75.82     13.97 o 
  -5   8  17        7.94       15.75     10.00 o 
  -4   8  17       18.67       24.66     10.08 o 
  -3   8  17      243.20      265.88     16.08 o 
  -2   8  17       28.20       28.24     10.21 o 
  -1   8  17       12.70       10.61     10.28 o 
   0   8  17        7.83        5.95     11.37 o 
   1   8  17       10.05       15.47     10.14 o 
   2   8  17      135.53      140.86     12.42 o 
   3   8  17       65.49       90.91      8.69 o 
   4   8  17       44.68       37.99      7.76 o 
   5   8  17        1.33        1.15     10.54 o 
  -6   9  17       38.34       16.31      9.80 o 
  -5   9  17        1.66        9.52     12.13 o 
  -4   9  17        0.42       -3.06     11.84 o 
  -3   9  17        1.38        4.21     12.06 o 
  -2   9  17       27.35       31.24     10.63 o 
  -1   9  17      120.27      119.97     14.22 o 
   0   9  17      163.61      141.94     14.94 o 
   1   9  17        0.00        3.64      9.44 o 
   2   9  17        1.30        7.37     11.94 o 
   3   9  17      156.49      141.13     12.78 o 
 -12   0  18        0.70        6.75     13.02 o 
 -11   0  18       31.03       41.05     11.81 o 
 -10   0  18      193.59      210.15     15.18 o 
  -9   0  18        1.82        2.71     10.46 o 
  -8   0  18     1121.03     1208.21     25.07 o 
  -7   0  18       18.12        3.30      9.87 o 
  -6   0  18        1.87       -6.36      9.59 o 
  -5   0  18     1313.84     1340.82     22.96 o 
  -4   0  18     2100.15     1856.87     57.24 o 
  -3   0  18     7361.93     7249.09     45.70 o 
  -2   0  18      168.72      151.94      7.11 o 
  -1   0  18       11.36        2.59      7.13 o 
   0   0  18      396.29      339.72     11.56 o 
   1   0  18     3940.63     3871.21     33.35 o 
   2   0  18     1557.44     1409.78     21.77 o 
   3   0  18     1026.37     1002.02     19.93 o 
   4   0  18       97.57       88.64     10.49 o 
   5   0  18       22.95       22.08      9.09 o 
   6   0  18      769.52      745.74     19.13 o 
   7   0  18      173.41      209.31     13.52 o 
   8   0  18      266.79      258.25     14.39 o 
   9   0  18       16.26        1.55     10.72 o 
 -12   1  18      100.00      111.89     19.12 o 
 -11   1  18       63.79       76.52      9.91 o 
 -10   1  18       69.05       66.59      8.51 o 
  -9   1  18       42.26       40.11      7.43 o 
  -8   1  18       89.95       98.64      8.32 o 
  -7   1  18       86.13       79.27      7.90 o 
  -6   1  18        1.46       -2.35      7.05 o 
  -5   1  18       77.39       61.88      7.32 o 
  -4   1  18      322.52      344.08      7.59 o 
  -3   1  18      449.72      489.65      8.21 o 
  -2   1  18      569.75      592.09      8.12 o 
  -1   1  18        9.16        6.74      3.79 o 
   0   1  18      152.22      144.17      6.63 o 
   1   1  18      290.07      281.48      8.15 o 
   2   1  18       21.05       21.63      5.92 o 
   3   1  18     1300.48     1307.98     19.01 o 
   4   1  18      358.57      354.45      9.67 o 
   5   1  18        1.50       -1.01      6.56 o 
   6   1  18       51.68       57.35      7.34 o 
   7   1  18        2.48       -1.17      6.90 o 
   8   1  18        3.06        3.03      7.54 o 
   9   1  18      105.22      117.69      9.00 o 
 -12   2  18        6.49       -7.90     10.50 o 
 -11   2  18       61.39       51.03      9.22 o 
 -10   2  18       14.36        8.32      8.37 o 
  -9   2  18      274.84      316.17     11.60 o 
  -8   2  18       69.62       58.17      8.14 o 
  -7   2  18       93.09       68.04      7.34 o 
  -6   2  18        9.75        5.30      6.80 o 
  -5   2  18     1000.82      990.66     14.40 o 
  -4   2  18     1991.31     1938.49     22.18 o 
  -3   2  18     2043.56     2010.49     14.14 o 
  -2   2  18       16.91       23.16      3.91 o 
  -1   2  18      367.50      402.20     10.46 o 
   0   2  18       39.93       34.05      4.51 o 
   1   2  18      881.46      903.75     16.44 o 
   2   2  18      468.49      434.42      9.81 o 
   3   2  18       12.91       21.77      6.37 o 
   4   2  18      140.32      132.83      7.90 o 
   5   2  18        3.84       -2.44      7.01 o 
   6   2  18       11.07        7.99      6.60 o 
   7   2  18       77.07       81.61      7.89 o 
   8   2  18       41.62       30.07      6.92 o 
 -11   3  18      459.26      469.57     14.32 o 
 -10   3  18      150.83      176.08     10.76 o 
  -9   3  18       20.59        9.22      7.91 o 
  -8   3  18        1.47       -7.15      7.15 o 
  -7   3  18       24.11       26.21      6.97 o 
  -6   3  18      731.43      742.35     13.06 o 
  -5   3  18       13.44       10.93      6.13 o 
  -4   3  18        7.17        6.71      5.73 o 
  -3   3  18        7.15        5.80      4.66 o 
  -2   3  18      803.69      790.34      8.63 o 
  -1   3  18      549.85      587.57      9.95 o 
   0   3  18      107.27      100.90      5.16 o 
   1   3  18      174.77      193.99      5.97 o 
   2   3  18      419.89      390.69      9.70 o 
   3   3  18      316.32      325.92      9.47 o 
   4   3  18       27.82       19.13      6.92 o 
   5   3  18      206.63      212.97      9.23 o 
   6   3  18      194.60      207.39      9.01 o 
   7   3  18        0.11       -1.41      6.36 o 
   8   3  18       26.18       27.47     11.26 o 
 -11   4  18       68.55       51.40      9.08 o 
 -10   4  18        6.31        2.33      8.89 o 
  -9   4  18      305.90      317.47     17.15 o 
  -8   4  18      102.28       97.34      8.64 o 
  -7   4  18       42.84       46.33      6.69 o 
  -6   4  18       12.48       10.99      6.42 o 
  -5   4  18      625.59      638.87     16.25 o 
  -4   4  18      842.86      845.81     11.72 o 
  -3   4  18       68.12       66.24      5.29 o 
  -2   4  18       31.85       41.27      8.45 o 
  -1   4  18        2.46       -0.78      5.29 o 
   0   4  18      774.79      787.95     12.21 o 
   1   4  18      227.93      204.07      6.34 o 
   2   4  18      190.31      190.14      7.89 o 
   3   4  18      221.58      191.59      8.23 o 
   4   4  18      306.99      349.33      9.77 o 
   5   4  18       18.88       22.80      7.34 o 
   6   4  18        0.18        8.98      6.71 o 
   7   4  18        5.84       13.80      9.79 o 
   8   4  18        0.06       -4.74     11.24 o 
 -10   5  18       10.10       16.15     13.46 o 
  -9   5  18       33.39       40.44     12.57 o 
  -8   5  18       62.43       66.68      8.56 o 
  -7   5  18       92.84       85.05      8.61 o 
  -6   5  18      306.14      316.97     10.44 o 
  -5   5  18        3.80        3.19      6.57 o 
  -4   5  18       55.80       54.68      7.44 o 
  -3   5  18       30.35       28.30      6.60 o 
  -2   5  18       39.11       30.22      9.06 o 
  -1   5  18      250.88      262.67     13.19 o 
   0   5  18       67.48       72.06      9.93 o 
   1   5  18      132.34      131.89      5.78 o 
   2   5  18        8.91       11.57      4.69 o 
   3   5  18        1.89        3.18      6.38 o 
   4   5  18       58.78       63.74      6.98 o 
   5   5  18        1.07       14.20      8.54 o 
   6   5  18      368.89      373.42     16.64 o 
   7   5  18       71.67       75.21     12.45 o 
 -10   6  18       67.76       69.86     13.80 o 
  -9   6  18        2.84       -3.80     12.44 o 
  -8   6  18       81.38       92.93     11.91 o 
  -7   6  18      248.74      271.20     14.67 o 
  -6   6  18      202.15      212.54     14.78 o 
  -5   6  18       21.59       21.82     11.15 o 
  -4   6  18        0.10       -6.81     11.12 o 
  -3   6  18        0.12       10.54     10.15 o 
  -2   6  18      908.04      972.04     22.61 o 
  -1   6  18      440.17      458.93     16.84 o 
   0   6  18      261.29      285.10     13.91 o 
   1   6  18      187.05      183.60      8.04 o 
   2   6  18      119.83      112.61      6.83 o 
   3   6  18      149.52      138.03      6.62 o 
   4   6  18      226.51      235.95      9.32 o 
   5   6  18       84.69       73.65      7.50 o 
   6   6  18       44.27       39.27     12.96 o 
  -9   7  18        0.07       -1.60     12.67 o 
  -8   7  18        7.57       10.90     12.61 o 
  -7   7  18       11.05       11.98     12.09 o 
  -6   7  18       40.35       33.08     12.95 o 
  -5   7  18      216.94      214.11     15.28 o 
  -4   7  18       32.45       26.37     11.86 o 
  -3   7  18        0.04       -0.73      9.76 o 
  -2   7  18      566.51      503.93     18.16 o 
  -1   7  18      169.64      172.73     14.15 o 
   0   7  18        4.82        5.65      9.87 o 
   1   7  18      579.45      562.14     19.07 o 
   2   7  18      150.65      138.88      6.84 o 
   3   7  18       19.20       10.95      5.24 o 
   4   7  18        0.02        3.91      9.94 o 
   5   7  18       29.93       27.34     10.79 o 
  -7   8  18       75.67       84.89     14.13 o 
  -6   8  18      232.24      228.39     17.69 o 
  -5   8  18        0.07        0.35      9.50 o 
  -4   8  18      112.12      114.16     12.61 o 
  -3   8  18        2.24       -1.75     11.24 o 
  -2   8  18      159.79      178.35     13.88 o 
  -1   8  18      303.90      277.33     15.74 o 
   0   8  18       50.22       51.21     12.40 o 
   1   8  18      175.63      150.50     13.27 o 
   2   8  18       31.95       38.29      7.23 o 
   3   8  18       40.26       33.56      6.81 o 
   4   8  18       33.11       15.50      6.92 o 
  -5   9  18        1.95        5.80     12.26 o 
  -4   9  18       15.02       16.57     12.30 o 
  -3   9  18       42.97       32.84     13.44 o 
  -2   9  18        8.94       12.80     10.37 o 
  -1   9  18        2.84        4.51     12.32 o 
   0   9  18       34.03       11.64     12.42 o 
   1   9  18       26.42       35.44     11.16 o 
   2   9  18       86.94       73.48     13.42 o 
 -11   1  19        0.65       -3.58      9.18 o 
 -10   1  19       26.35       24.96      7.58 o 
  -9   1  19       70.49       58.38      9.05 o 
  -8   1  19       33.20       15.17      7.56 o 
  -7   1  19       10.87        0.81      7.11 o 
  -6   1  19       17.54       16.55      6.42 o 
  -5   1  19      206.10      195.95      8.86 o 
  -4   1  19      236.27      263.30     10.71 o 
  -3   1  19      303.23      296.20      7.36 o 
  -2   1  19      159.93      155.26      5.35 o 
  -1   1  19      207.63      230.93      5.95 o 
   0   1  19      150.89      146.23     11.46 o 
   1   1  19       53.10       48.74      6.24 o 
   2   1  19       53.74       66.06      6.71 o 
   3   1  19       23.18       23.41      6.85 o 
   4   1  19       69.48       70.16      7.38 o 
   5   1  19       41.39       40.94      7.09 o 
   6   1  19        4.12        5.85      7.15 o 
   7   1  19      134.26      113.70      8.33 o 
   8   1  19       12.60        7.69      6.52 o 
 -11   2  19        1.80       -1.71      8.28 o 
 -10   2  19       12.08        9.96      8.31 o 
  -9   2  19      131.67      123.23      9.15 o 
  -8   2  19        3.15        1.18      6.51 o 
  -7   2  19      305.75      309.94     10.74 o 
  -6   2  19      604.71      548.53     24.71 o 
  -5   2  19      511.60      501.84     11.72 o 
  -4   2  19      757.94      753.59     13.17 o 
  -3   2  19       15.10       16.84      5.01 o 
  -2   2  19     1677.63     1516.04     10.02 o 
  -1   2  19     3501.18     3377.22     22.14 o 
   0   2  19       53.21       55.11      6.23 o 
   1   2  19       57.14       49.37      6.25 o 
   2   2  19     1142.77     1143.25     14.54 o 
   3   2  19      632.24      650.41     12.12 o 
   4   2  19      212.91      196.66      8.59 o 
   5   2  19       12.67       17.78      6.83 o 
   6   2  19        1.15        2.75      6.96 o 
   7   2  19       17.21       18.00      6.90 o 
   8   2  19        0.04       -1.99      7.13 o 
 -11   3  19        0.62       -2.06      8.62 o 
 -10   3  19       25.85       22.68      8.73 o 
  -9   3  19       34.31       37.44      7.76 o 
  -8   3  19        0.01       -1.88      6.76 o 
  -7   3  19       51.40       56.08      7.48 o 
  -6   3  19       25.91       36.89     11.38 o 
  -5   3  19       63.02       61.54      6.71 o 
  -4   3  19       33.49       39.74      5.15 o 
  -3   3  19        0.05       -1.30      4.53 o 
  -2   3  19       23.51       19.82      4.72 o 
  -1   3  19      774.54      766.29     15.63 o 
   0   3  19       61.45       64.53      5.08 o 
   1   3  19       19.33       27.16      6.20 o 
   2   3  19       22.84       15.60      6.28 o 
   3   3  19       75.86       79.95      7.97 o 
   4   3  19      465.95      503.28     20.43 o 
   5   3  19      199.17      235.40     13.52 o 
   6   3  19       92.99      105.99      8.23 o 
   7   3  19       17.15       19.27      6.91 o 
   8   3  19      125.55      140.76     13.49 o 
 -11   4  19       17.16       14.96      9.16 o 
 -10   4  19       67.15       88.24     10.18 o 
  -9   4  19       89.65      108.23      8.86 o 
  -8   4  19      117.04      121.40      8.62 o 
  -7   4  19      582.85      580.05     12.78 o 
  -6   4  19      337.95      325.67     24.62 o 
  -5   4  19       30.95       29.50      5.27 o 
  -4   4  19      200.39      196.24      6.86 o 
  -3   4  19      233.33      209.80      6.87 o 
  -2   4  19     1055.15     1033.92     20.70 o 
  -1   4  19      144.59      142.77      7.05 o 
   0   4  19       68.50       61.65      5.09 o 
   1   4  19       43.01       54.26      5.01 o 
   2   4  19      309.46      297.49      9.13 o 
   3   4  19      319.31      293.97     12.40 o 
   4   4  19      223.83      254.10      9.36 o 
   5   4  19       43.71       33.34      6.90 o 
   6   4  19       15.94       23.47      7.13 o 
   7   4  19       46.69       49.17      8.08 o 
 -10   5  19        2.22        0.71     13.54 o 
  -9   5  19       23.45       21.42     10.60 o 
  -8   5  19        1.58        2.85      6.98 o 
  -7   5  19        9.56       11.81      7.11 o 
  -6   5  19      279.49      247.15     12.38 o 
  -5   5  19       40.28       34.58      7.14 o 
  -4   5  19        0.79        1.42      6.58 o 
  -3   5  19       39.68       42.04      6.77 o 
  -2   5  19       56.01       59.77     10.63 o 
  -1   5  19      416.21      419.43     15.16 o 
   0   5  19        0.06       -1.42      5.57 o 
   1   5  19       31.13       14.28      4.57 o 
   2   5  19       10.06        4.87      5.73 o 
   3   5  19        6.43        4.13      5.77 o 
   4   5  19       89.94      102.07      7.36 o 
   5   5  19       60.70       69.79      7.49 o 
   6   5  19       30.74       46.28      7.84 o 
   7   5  19        0.05       -5.23     11.79 o 
  -9   6  19       28.19       47.97     11.82 o 
  -8   6  19      109.74      128.08     14.77 o 
  -7   6  19      172.42      188.28     15.19 o 
  -6   6  19       20.06       15.54     11.73 o 
  -5   6  19        4.29        2.32     11.53 o 
  -4   6  19        1.51        1.32      9.56 o 
  -3   6  19      286.54      264.65     15.02 o 
  -2   6  19      238.39      240.27     13.97 o 
  -1   6  19      111.95       97.23     11.43 o 
   0   6  19      111.11       98.57     10.58 o 
   1   6  19        0.99        5.13      5.07 o 
   2   6  19      105.04      109.22      9.60 o 
   3   6  19      156.83      150.31      8.81 o 
   4   6  19       32.60       44.46      7.44 o 
   5   6  19       10.73        2.99      6.10 o 
   6   6  19       31.31       25.89     11.05 o 
  -8   7  19       68.36       61.04     14.79 o 
  -7   7  19       63.25       42.41     14.03 o 
  -6   7  19       18.81        4.99     11.10 o 
  -5   7  19       51.45       42.87     13.10 o 
  -4   7  19      115.83      109.76     14.24 o 
  -3   7  19       41.49       43.77     11.64 o 
  -2   7  19       11.70       23.10     11.12 o 
  -1   7  19        0.75        0.97     10.30 o 
   0   7  19        8.90        9.02     10.42 o 
   1   7  19       32.54       23.96     10.77 o 
   2   7  19       37.80       41.63      7.81 o 
   3   7  19        8.42       11.16      5.73 o 
   4   7  19        9.06       20.75     14.36 o 
   5   7  19       31.08       48.55      9.92 o 
  -7   8  19        4.97       -1.84     14.13 o 
  -6   8  19      133.36      133.65     16.67 o 
  -5   8  19       35.26       49.06     12.32 o 
  -4   8  19       96.35       89.29     12.88 o 
  -3   8  19      129.82      147.66     14.77 o 
  -2   8  19       13.66       27.59     11.83 o 
  -1   8  19      137.77      124.04     13.82 o 
   0   8  19       29.41       34.06     12.24 o 
   1   8  19      271.08      290.59     15.96 o 
   2   8  19        3.27        3.04      6.30 o 
   3   8  19        4.49       12.98      5.28 o 
  -4   9  19      117.71      104.83     15.82 o 
  -3   9  19       52.50       52.45     14.07 o 
  -2   9  19        3.39        5.92     10.21 o 
  -1   9  19        0.01       -6.15     12.51 o 
   0   9  19       58.90       39.97     13.57 o 
   1   9  19        5.35        9.57     10.27 o 
 -11   0  20      261.20      290.67     18.32 o 
 -10   0  20      128.05      144.82     14.92 o 
  -9   0  20       18.35       10.07     12.48 o 
  -8   0  20       92.41       47.15     12.22 o 
  -7   0  20      333.80      333.42     15.25 o 
  -6   0  20     1924.51     1953.59     29.24 o 
  -5   0  20     1115.55     1061.19     14.32 o 
  -4   0  20      145.60      110.32     12.08 o 
  -3   0  20      580.25      545.36     10.98 o 
  -2   0  20      432.62      365.31      9.55 o 
  -1   0  20      143.53      124.45      9.64 o 
   0   0  20      762.35      749.35     16.85 o 
   1   0  20      196.01      188.55     10.93 o 
   2   0  20      284.76      303.89     12.88 o 
   3   0  20      124.32      109.72     10.98 o 
   4   0  20       64.70       75.74     11.07 o 
   5   0  20      448.87      430.17     16.59 o 
   6   0  20       38.73       32.65     11.41 o 
   7   0  20        0.88       -2.04     10.07 o 
   8   0  20        5.91        4.56      9.55 o 
 -11   1  20        0.00       -5.02      9.06 o 
 -10   1  20       47.76       49.29     12.94 o 
  -9   1  20        1.40       -6.00      7.72 o 
  -8   1  20       44.80       24.16      7.92 o 
  -7   1  20      349.67      320.08     10.57 o 
  -6   1  20       34.46       25.71      7.30 o 
  -5   1  20      572.54      569.65     23.70 o 
  -4   1  20     1282.17     1250.91     12.99 o 
  -3   1  20       68.02       57.25      4.72 o 
  -2   1  20      495.11      489.70      7.57 o 
  -1   1  20      698.79      645.74     11.06 o 
   0   1  20        0.06        4.55      5.71 o 
   1   1  20       99.22       93.22      6.94 o 
   2   1  20        8.26        4.00      6.17 o 
   3   1  20        2.08        1.38      6.59 o 
   4   1  20      130.28      124.84     10.17 o 
   5   1  20      115.75      123.24      8.83 o 
   6   1  20      400.52      421.54     11.89 o 
   7   1  20        8.14       -4.09      6.77 o 
   8   1  20        9.20        2.50      6.82 o 
 -11   2  20       36.03       29.43      9.61 o 
 -10   2  20        1.17       -3.09      7.84 o 
  -9   2  20      209.06      232.15     11.12 o 
  -8   2  20      101.52      104.14      9.01 o 
  -7   2  20        1.60        2.16      6.44 o 
  -6   2  20      367.69      329.96     10.18 o 
  -5   2  20      486.05      471.57     18.00 o 
  -4   2  20        2.29       -2.29      6.93 o 
  -3   2  20        8.51        4.46      4.19 o 
  -2   2  20     1151.33     1172.63     19.80 o 
  -1   2  20      489.23      533.53     10.09 o 
   0   2  20        1.22       -0.93      5.90 o 
   1   2  20       49.72       43.89      6.26 o 
   2   2  20      606.59      625.27     27.27 o 
   3   2  20       16.56       26.80      6.87 o 
   4   2  20        7.43        0.63      6.72 o 
   5   2  20       96.15      101.74      8.30 o 
   6   2  20       85.08       91.90      8.07 o 
   7   2  20       52.78       53.00      8.22 o 
 -11   3  20       31.65       21.13      9.74 o 
 -10   3  20      200.68      208.55     13.21 o 
  -9   3  20        4.25       14.41      8.32 o 
  -8   3  20      462.76      545.47     13.54 o 
  -7   3  20      189.17      195.89     10.57 o 
  -6   3  20        0.07        0.46      6.58 o 
  -5   3  20       92.09      111.78      7.71 o 
  -4   3  20        0.19       -2.35      4.93 o 
  -3   3  20       76.13       75.41      5.91 o 
  -2   3  20      408.91      395.83      9.32 o 
  -1   3  20      819.75      815.30     10.15 o 
   0   3  20       12.42       12.93      4.52 o 
   1   3  20       23.73       22.86      6.00 o 
   2   3  20        3.26        3.74      9.16 o 
   3   3  20       71.72       72.21      7.14 o 
   4   3  20      101.10      100.65      7.78 o 
   5   3  20       35.27       33.69     11.73 o 
   6   3  20        1.01        3.26      6.91 o 
   7   3  20       69.35       74.93      8.15 o 
 -10   4  20      211.24      244.17     11.63 o 
  -9   4  20      228.99      245.82     10.98 o 
  -8   4  20      122.47      144.55      9.17 o 
  -7   4  20        0.18        0.02      6.86 o 
  -6   4  20        1.07        2.70      5.43 o 
  -5   4  20       18.16       16.78      5.65 o 
  -4   4  20      127.40      128.35      6.19 o 
  -3   4  20      168.82      185.10      9.79 o 
  -2   4  20       55.95       70.33     10.04 o 
  -1   4  20        3.00        2.58      5.38 o 
   0   4  20        4.43        5.20      4.65 o 
   1   4  20        8.98        4.92      5.61 o 
   2   4  20       86.41       81.05      7.81 o 
   3   4  20       13.72       17.40      6.42 o 
   4   4  20       35.73       39.82      7.15 o 
   5   4  20      280.33      298.03     10.60 o 
   6   4  20       15.14       24.14      7.72 o 
   7   4  20       27.61       19.52      7.30 o 
 -10   5  20      206.58      217.44     17.19 o 
  -9   5  20       11.16       23.15      8.53 o 
  -8   5  20       56.33       59.50      8.43 o 
  -7   5  20      115.15       99.57      8.84 o 
  -6   5  20       90.89       69.27      7.78 o 
  -5   5  20      123.46      137.79      8.64 o 
  -4   5  20       14.10       19.05      6.89 o 
  -3   5  20        7.66        5.74      6.45 o 
  -2   5  20      267.98      289.14     13.74 o 
  -1   5  20       20.73       19.33      8.20 o 
   0   5  20        8.29        5.52      4.53 o 
   1   5  20        6.08        1.81      4.77 o 
   2   5  20        0.01       -1.34      6.20 o 
   3   5  20      145.92      131.45      8.16 o 
   4   5  20        0.86        3.45      6.53 o 
   5   5  20       40.74       42.93     12.15 o 
   6   5  20       46.75       45.27      7.77 o 
  -9   6  20      160.69      202.99     16.81 o 
  -8   6  20      231.17      227.17     15.07 o 
  -7   6  20       26.88       29.20     11.20 o 
  -6   6  20       64.55       52.56     12.64 o 
  -5   6  20       32.30       26.28     10.67 o 
  -4   6  20      307.82      317.05     16.70 o 
  -3   6  20      409.67      455.68     17.54 o 
  -2   6  20      117.53      119.98     12.56 o 
  -1   6  20      227.15      205.33     12.90 o 
   0   6  20      360.90      357.18     15.42 o 
   1   6  20       14.61       13.78      5.00 o 
   2   6  20      251.62      263.47      9.81 o 
   3   6  20      218.29      236.98     10.06 o 
   4   6  20       82.04       59.89      7.78 o 
   5   6  20        0.06       -2.89      8.02 o 
  -8   7  20       12.04        4.53     11.68 o 
  -7   7  20       45.95       48.01     12.81 o 
  -6   7  20       20.22       10.60     11.33 o 
  -5   7  20      133.17      123.68     13.76 o 
  -4   7  20       86.06       83.18     12.15 o 
  -3   7  20      119.09      130.86     14.21 o 
  -2   7  20      111.33      120.60     13.62 o 
  -1   7  20        6.22       10.63     10.31 o 
   0   7  20        7.31        4.50     10.55 o 
   1   7  20       62.23       60.36      8.27 o 
   2   7  20       31.08       43.05      5.93 o 
   3   7  20       14.52       18.30      6.94 o 
   4   7  20       55.95       56.55      7.60 o 
  -6   8  20        0.60        1.47     11.93 o 
  -5   8  20       86.76       87.57     14.93 o 
  -4   8  20       74.06       94.12     14.28 o 
  -3   8  20        1.58        6.39     12.62 o 
  -2   8  20      327.31      345.25     18.32 o 
  -1   8  20       41.42       37.09     13.01 o 
   0   8  20       92.88       94.56     13.27 o 
   1   8  20       19.12       23.45      7.61 o 
   2   8  20      154.46      156.79      9.82 o 
  -2   9  20       49.44       46.95     12.12 o 
  -1   9  20       19.54       31.75     12.21 o 
 -11   1  21       16.50       14.78      8.65 o 
 -10   1  21       14.33        6.59      8.86 o 
  -9   1  21       43.79       48.42      8.15 o 
  -8   1  21       73.45       87.81      8.20 o 
  -7   1  21       12.15        8.50      7.51 o 
  -6   1  21       73.44       64.38      8.26 o 
  -5   1  21       58.69       57.71      7.54 o 
  -4   1  21      306.30      276.30      6.45 o 
  -3   1  21        0.10       -0.03      4.38 o 
  -2   1  21       11.01       16.18      4.54 o 
  -1   1  21        9.51       17.65      5.99 o 
   0   1  21      537.47      503.08     10.77 o 
   1   1  21       24.59       13.28      6.29 o 
   2   1  21       37.91       25.08      6.39 o 
   3   1  21        1.72        5.79      7.01 o 
   4   1  21        1.39        4.61      7.32 o 
   5   1  21        4.42       -0.38      8.09 o 
   6   1  21        9.67       15.38      9.26 o 
   7   1  21        3.22        2.20      6.91 o 
 -11   2  21       93.97       93.72     11.29 o 
 -10   2  21       30.38       14.29      8.88 o 
  -9   2  21       22.93       29.75      8.39 o 
  -8   2  21      148.66      162.77      9.75 o 
  -7   2  21       45.51       44.88      7.36 o 
  -6   2  21       46.98       51.31      7.50 o 
  -5   2  21       26.05       22.05      6.91 o 
  -4   2  21      287.30      269.88      9.99 o 
  -3   2  21      433.05      444.00      6.57 o 
  -2   2  21       84.67      106.09      5.72 o 
  -1   2  21      113.35       97.80      7.10 o 
   0   2  21      193.22      172.14      7.74 o 
   1   2  21      877.35      887.75     30.97 o 
   2   2  21      114.36      126.65      8.04 o 
   3   2  21      178.48      160.95      8.86 o 
   4   2  21        0.67       -4.33      7.27 o 
   5   2  21       48.74       44.91      8.58 o 
   6   2  21      278.19      288.80     10.90 o 
   7   2  21        0.22        2.53      9.14 o 
 -10   3  21       99.71      120.95     10.54 o 
  -9   3  21        9.40       13.46      7.57 o 
  -8   3  21      265.47      268.45     10.59 o 
  -7   3  21       13.86       11.76      7.39 o 
  -6   3  21      229.69      240.18      9.88 o 
  -5   3  21      282.27      276.38      9.84 o 
  -4   3  21       95.70       86.55      5.91 o 
  -3   3  21      117.59       93.08      5.98 o 
  -2   3  21       85.24       89.43      5.57 o 
  -1   3  21       41.78       33.68      5.00 o 
   0   3  21      419.17      351.17     12.90 o 
   1   3  21       96.46       85.29      7.14 o 
   2   3  21      290.30      273.96      9.23 o 
   3   3  21      169.36      202.46     14.23 o 
   4   3  21       54.10       55.80      7.64 o 
   5   3  21       19.91       30.61      7.98 o 
   6   3  21       28.23       31.66      7.57 o 
   7   3  21      311.37      322.17     11.87 o 
 -10   4  21       97.20      120.38     14.09 o 
  -9   4  21      184.38      212.72     11.05 o 
  -8   4  21        3.35        9.83      7.87 o 
  -7   4  21      201.34      199.00      9.66 o 
  -6   4  21       35.31       28.95      6.01 o 
  -5   4  21      234.44      245.85     10.54 o 
  -4   4  21      428.55      433.50     11.38 o 
  -3   4  21        9.86        8.91      5.03 o 
  -2   4  21      104.83      105.68      9.98 o 
  -1   4  21       50.65       42.17      5.20 o 
   0   4  21       94.61       97.23      5.80 o 
   1   4  21      114.53      114.63      7.36 o 
   2   4  21      447.58      452.78     13.63 o 
   3   4  21       23.51       20.84      6.76 o 
   4   4  21       18.36       24.13      7.27 o 
   5   4  21        7.51        7.15     10.00 o 
   6   4  21       48.14       57.86      7.81 o 
  -9   5  21       16.90       19.25      8.49 o 
  -8   5  21        2.68        3.42      8.30 o 
  -7   5  21        7.96        9.26      7.67 o 
  -6   5  21      247.49      223.53     10.37 o 
  -5   5  21       86.43       89.73     10.40 o 
  -4   5  21       34.48       33.27      6.82 o 
  -3   5  21      106.17       99.88     10.46 o 
  -2   5  21       46.05       38.00     10.77 o 
  -1   5  21       23.70       15.21      9.14 o 
   0   5  21       17.60        5.73      5.06 o 
   1   5  21        1.33       -2.77      5.94 o 
   2   5  21       65.19       67.00     11.59 o 
   3   5  21      165.65      178.44      8.91 o 
   4   5  21        3.90        6.31      6.55 o 
   5   5  21        4.02        3.35      7.05 o 
  -8   6  21        4.79        2.73     12.57 o 
  -7   6  21        0.04        0.44     12.59 o 
  -6   6  21       27.29       22.48     12.42 o 
  -5   6  21      117.61      107.67     14.43 o 
  -4   6  21      150.63      112.48     12.82 o 
  -3   6  21        2.53       -1.43     11.22 o 
  -2   6  21        1.09       -6.76      9.71 o 
  -1   6  21        1.95        0.44      9.92 o 
   0   6  21        7.06       16.47      7.16 o 
   1   6  21      121.57      122.24      6.63 o 
   2   6  21      146.24      160.60      8.78 o 
   3   6  21        0.20       -1.53      6.83 o 
   4   6  21       16.67        8.89      6.79 o 
   5   6  21       43.21       44.14     15.48 o 
  -7   7  21        7.29        0.60     12.69 o 
  -6   7  21      115.63      113.28     15.69 o 
  -5   7  21        3.41        0.28     13.25 o 
  -4   7  21        9.29        3.52     12.39 o 
  -3   7  21      245.62      240.93     15.34 o 
  -2   7  21       14.65        7.27     10.42 o 
  -1   7  21       10.99        0.33      9.39 o 
   0   7  21        0.28       -6.33     10.40 o 
   1   7  21       16.02        5.39      6.84 o 
   2   7  21        1.57        0.44      7.16 o 
   3   7  21       34.88       33.22      7.19 o 
  -5   8  21       22.45       22.55     13.31 o 
  -4   8  21       31.23       21.63     12.97 o 
  -3   8  21      145.79      145.75     13.78 o 
  -2   8  21      116.67      138.34     15.28 o 
  -1   8  21      291.73      293.05     17.91 o 
   0   8  21       15.19       21.19     10.43 o 
   1   8  21       58.66       52.77      8.81 o 
 -11   0  22        8.06       -8.89     12.91 o 
 -10   0  22       13.28        2.31     13.24 o 
  -9   0  22        8.82        8.89     11.83 o 
  -8   0  22      715.56      740.49     21.34 o 
  -7   0  22      616.93      604.64     20.05 o 
  -6   0  22       68.45       61.80     12.46 o 
  -5   0  22        8.36        6.97      6.46 o 
  -4   0  22     1053.00     1040.41     14.99 o 
  -3   0  22      935.60      962.15     14.45 o 
  -2   0  22      115.37      106.45     10.05 o 
  -1   0  22     1336.77     1297.62     21.87 o 
   0   0  22       32.62       41.77      9.55 o 
   1   0  22       56.40       48.11     10.21 o 
   2   0  22      165.66      193.37     12.90 o 
   3   0  22     1010.80      944.84     21.33 o 
   4   0  22      635.02      630.34     18.81 o 
   5   0  22       14.55       20.27     11.38 o 
   6   0  22        9.01      -10.24     12.04 o 
   7   0  22      162.45      162.13     13.73 o 
 -11   1  22        0.00        3.09     11.21 o 
 -10   1  22       46.30       44.39      8.62 o 
  -9   1  22      290.75      350.15     12.82 o 
  -8   1  22        8.53       10.91      7.72 o 
  -7   1  22       13.25        3.79      7.68 o 
  -6   1  22      144.45      145.75      9.25 o 
  -5   1  22        0.05        0.06      5.54 o 
  -4   1  22       45.75       39.76      4.72 o 
  -3   1  22      421.72      377.50      7.34 o 
  -2   1  22        6.17        8.50      5.86 o 
  -1   1  22      273.65      291.45      8.86 o 
   0   1  22      131.54      128.09     10.72 o 
   1   1  22       15.70       11.32      6.44 o 
   2   1  22       99.85       82.80      8.00 o 
   3   1  22      301.25      306.20     10.47 o 
   4   1  22     1042.75     1053.18     23.05 o 
   5   1  22      438.26      446.84     13.76 o 
   6   1  22       68.99       73.24      8.27 o 
   7   1  22       33.39       36.22      7.44 o 
 -10   2  22       58.76       66.19     10.14 o 
  -9   2  22        3.35       12.69      7.41 o 
  -8   2  22      147.32      140.13      8.88 o 
  -7   2  22        5.40        4.24      7.73 o 
  -6   2  22        0.98        2.18      7.39 o 
  -5   2  22       32.70       30.83      7.03 o 
  -4   2  22        0.04       -5.38      6.85 o 
  -3   2  22      192.04      188.37      6.81 o 
  -2   2  22      128.71      149.24      6.00 o 
  -1   2  22        1.47        4.41      5.84 o 
   0   2  22      142.75      146.43      7.98 o 
   1   2  22        0.32        7.77      6.85 o 
   2   2  22       85.41       99.81     13.06 o 
   3   2  22      320.33      318.20     10.75 o 
   4   2  22       25.15       16.50      8.11 o 
   5   2  22       27.10       27.13      7.70 o 
   6   2  22        8.87       11.42      8.27 o 
 -10   3  22       29.28       25.29      9.23 o 
  -9   3  22       82.59       83.74      8.42 o 
  -8   3  22      118.71      111.58      8.52 o 
  -7   3  22        3.22       -1.35      7.59 o 
  -6   3  22      237.08      234.18     10.07 o 
  -5   3  22       23.82       27.37      6.24 o 
  -4   3  22       41.00       39.77      5.62 o 
  -3   3  22       37.43       21.46      5.04 o 
  -2   3  22      109.69       96.89      5.68 o 
  -1   3  22      230.79      231.98     12.88 o 
   0   3  22       15.32        7.51      6.08 o 
   1   3  22       86.66       78.35      7.37 o 
   2   3  22      108.59      103.30      8.92 o 
   3   3  22        3.13        7.03      6.71 o 
   4   3  22      362.14      392.51     11.77 o 
   5   3  22      108.83      112.24      8.83 o 
   6   3  22       14.84        7.88      8.23 o 
  -9   4  22       14.72       30.05      8.74 o 
  -8   4  22       22.51       27.57      8.19 o 
  -7   4  22      149.81      140.70      9.14 o 
  -6   4  22      263.87      236.05      8.38 o 
  -5   4  22       10.58       12.11      5.81 o 
  -4   4  22       84.78       87.54      6.23 o 
  -3   4  22       13.16        8.97      7.21 o 
  -2   4  22       38.66       45.02      9.02 o 
  -1   4  22      309.37      308.21     13.84 o 
   0   4  22       30.71       26.00      6.44 o 
   1   4  22        0.47        1.49      6.29 o 
   2   4  22       39.07       33.95      7.11 o 
   3   4  22       71.49       63.83      7.45 o 
   4   4  22       38.92       46.50      8.45 o 
   5   4  22       30.09       26.43      7.86 o 
   6   4  22       49.25       54.51      8.07 o 
  -9   5  22        2.12       -3.42      9.06 o 
  -8   5  22        7.31        3.94      8.07 o 
  -7   5  22      191.32      162.65      9.71 o 
  -6   5  22      160.06      168.74      9.94 o 
  -5   5  22       13.77       10.96      7.93 o 
  -4   5  22        6.19       10.62      7.25 o 
  -3   5  22       45.53       42.26     10.49 o 
  -2   5  22        6.72       -0.88      8.97 o 
  -1   5  22       37.23       41.12     14.40 o 
   0   5  22        3.17        1.19      4.94 o 
   1   5  22       85.32       82.37      7.64 o 
   2   5  22      155.87      172.54     13.76 o 
   3   5  22       55.64       58.72      8.21 o 
   4   5  22       57.73       57.42      8.71 o 
   5   5  22        1.74        2.56      7.75 o 
  -8   6  22       26.37       16.04     11.19 o 
  -7   6  22       76.78       95.83     12.73 o 
  -6   6  22      243.69      235.53     17.23 o 
  -5   6  22      235.01      247.89     15.64 o 
  -4   6  22      141.04      132.39     14.06 o 
  -3   6  22        4.88        2.71      9.45 o 
  -2   6  22       90.54       99.31     12.18 o 
  -1   6  22      235.74      247.38     13.82 o 
   0   6  22      142.82      166.35      8.84 o 
   1   6  22      142.88      160.93      8.72 o 
   2   6  22      132.34      146.25     20.32 o 
   3   6  22       80.05       78.46      8.10 o 
   4   6  22       99.99      112.81      8.81 o 
  -6   7  22       95.40       78.36     12.76 o 
  -5   7  22        0.30      -13.06     13.06 o 
  -4   7  22        6.98        1.36     11.72 o 
  -3   7  22       79.59       92.25     13.62 o 
  -2   7  22       11.86        8.83     10.24 o 
  -1   7  22       26.97       24.82     11.62 o 
   0   7  22       70.99       62.15      8.71 o 
   1   7  22        6.76        7.93      7.16 o 
   2   7  22       60.00       61.35      8.13 o 
  -4   8  22        0.12        5.61     11.00 o 
  -3   8  22       17.35       27.71     12.97 o 
  -2   8  22       83.98       98.43     13.37 o 
  -1   8  22      104.19      123.52     14.09 o 
   0   8  22      165.49      166.00     14.46 o 
 -10   1  23        2.07       -4.00      8.28 o 
  -9   1  23       25.70       30.98      9.48 o 
  -8   1  23       15.03        7.98      8.56 o 
  -7   1  23        5.93        7.04      7.02 o 
  -6   1  23       68.02       71.87      8.35 o 
  -5   1  23       34.64       29.28      5.95 o 
  -4   1  23       72.74       71.08      5.27 o 
  -3   1  23       23.30       17.78      4.59 o 
  -2   1  23        6.72        9.34      6.28 o 
  -1   1  23       69.67       72.07      9.98 o 
   0   1  23       68.33       80.25      7.19 o 
   1   1  23       45.57       56.56     11.21 o 
   2   1  23       11.36       11.19      7.70 o 
   3   1  23        8.15       10.84      8.16 o 
   4   1  23        7.58       23.08     11.52 o 
   5   1  23       22.55       30.59      7.83 o 
   6   1  23        6.25        9.37     12.88 o 
 -10   2  23        3.15        6.82      9.16 o 
  -9   2  23       11.14       12.85      7.95 o 
  -8   2  23       42.31       45.84      8.23 o 
  -7   2  23       38.18       39.82      8.39 o 
  -6   2  23        5.39       11.28      7.89 o 
  -5   2  23      130.76      112.63      8.55 o 
  -4   2  23       47.83       47.34      6.00 o 
  -3   2  23      145.57      115.14      4.82 o 
  -2   2  23       13.83       15.31      5.87 o 
  -1   2  23       98.04       91.31      7.14 o 
   0   2  23      341.37      357.05     10.18 o 
   1   2  23        8.78       15.48      6.81 o 
   2   2  23       33.34       35.52      7.32 o 
   3   2  23      213.27      207.51      9.95 o 
   4   2  23       66.26       76.00      8.34 o 
   5   2  23      228.27      246.53     12.24 o 
   6   2  23       57.22       61.04      8.46 o 
 -10   3  23        6.03       18.14      9.07 o 
  -9   3  23        5.76       -2.93      7.90 o 
  -8   3  23      142.40      144.94      9.55 o 
  -7   3  23       25.52       25.51      7.81 o 
  -6   3  23       74.43       58.49      7.92 o 
  -5   3  23       72.02       70.50      6.36 o 
  -4   3  23       19.75       19.76      5.64 o 
  -3   3  23        0.11       -5.29      5.29 o 
  -2   3  23       39.69       44.50      7.14 o 
  -1   3  23      122.84      104.34     11.59 o 
   0   3  23      114.57       98.03      7.52 o 
   1   3  23      127.12      137.38      8.22 o 
   2   3  23       67.55       71.70      9.35 o 
   3   3  23       12.28       18.29      8.07 o 
   4   3  23       38.73       41.99      8.60 o 
   5   3  23      267.57      261.17     11.15 o 
  -9   4  23       53.27       47.48      9.37 o 
  -8   4  23       13.03       13.61      7.80 o 
  -7   4  23        1.74       -2.24      6.02 o 
  -6   4  23      197.61      209.78      8.26 o 
  -5   4  23        5.44        1.03      5.63 o 
  -4   4  23       11.22        9.69      5.43 o 
  -3   4  23       46.74       49.99      9.40 o 
  -2   4  23       10.06       -0.72      6.90 o 
  -1   4  23      278.22      298.67     15.16 o 
   0   4  23      221.60      235.47      9.45 o 
   1   4  23      288.93      323.82     10.43 o 
   2   4  23        7.97       14.41      6.95 o 
   3   4  23      115.31      118.95      8.31 o 
   4   4  23      241.10      258.30     20.29 o 
   5   4  23       71.46       93.74      8.44 o 
  -8   5  23      217.22      195.14     11.19 o 
  -7   5  23        5.04        8.34      7.58 o 
  -6   5  23        5.15        7.55      7.80 o 
  -5   5  23       17.25       20.75      7.55 o 
  -4   5  23       17.63        8.96      7.29 o 
  -3   5  23        0.34       -0.41     10.65 o 
  -2   5  23        2.37        2.59      8.93 o 
  -1   5  23       10.19        6.77      6.31 o 
   0   5  23        2.16        3.20      6.33 o 
   1   5  23       57.85       65.38      7.49 o 
   2   5  23       24.89       31.27      8.51 o 
   3   5  23        0.28        0.29      7.69 o 
   4   5  23        2.47        9.29      7.34 o 
  -7   6  23       94.98      112.98     15.79 o 
  -6   6  23      156.67      140.87     13.74 o 
  -5   6  23        6.41       15.56     11.65 o 
  -4   6  23        0.17       -8.02      9.74 o 
  -3   6  23       10.50       12.01     11.53 o 
  -2   6  23       59.68       78.64     11.88 o 
  -1   6  23      105.10       95.75     12.37 o 
   0   6  23      167.30      200.77     11.31 o 
   1   6  23       52.77       67.14     11.80 o 
   2   6  23       87.37       89.68      8.06 o 
   3   6  23        0.01       13.07      8.22 o 
  -5   7  23       22.41       14.91     13.17 o 
  -4   7  23       74.21       69.82     13.60 o 
  -3   7  23       23.41       20.60     12.65 o 
  -2   7  23        3.31        0.39     11.93 o 
  -1   7  23        3.73       12.10     10.49 o 
   0   7  23        9.00        7.85      7.48 o 
   1   7  23        7.50       12.10     10.21 o 
 -10   0  24       42.01       43.69     12.26 o 
  -9   0  24       88.32       87.55     15.01 o 
  -8   0  24        2.03      -11.10     12.73 o 
  -7   0  24      204.03      185.26     15.25 o 
  -6   0  24      131.11      130.47     14.73 o 
  -5   0  24      634.56      694.58     20.88 o 
  -4   0  24     1387.21     1377.77     31.21 o 
  -3   0  24      253.54      229.58     22.41 o 
  -2   0  24       12.75       16.95      8.30 o 
  -1   0  24       23.77       35.32      9.36 o 
   0   0  24      496.41      511.70     16.92 o 
   1   0  24     1216.33     1217.41     23.45 o 
   2   0  24      419.74      383.30     16.60 o 
   3   0  24      160.38      139.64     13.20 o 
   4   0  24        7.09        4.23     10.91 o 
   5   0  24       30.57       15.74     12.37 o 
 -10   1  24       54.28       64.25      9.94 o 
  -9   1  24       33.67       23.48      9.36 o 
  -8   1  24        5.30        3.46      8.82 o 
  -7   1  24      180.99      164.39      9.59 o 
  -6   1  24      154.38      137.62     12.33 o 
  -5   1  24       96.91       95.12      6.87 o 
  -4   1  24      214.67      228.45      6.64 o 
  -3   1  24       10.22       -3.03      5.49 o 
  -2   1  24        0.53       -1.70      6.11 o 
  -1   1  24        3.97        5.29      6.56 o 
   0   1  24      498.34      464.73     11.26 o 
   1   1  24       83.10       74.56     10.67 o 
   2   1  24      202.08      207.69     10.28 o 
   3   1  24      250.99      244.92     10.53 o 
   4   1  24      168.42      167.21      9.17 o 
   5   1  24       27.75       19.61      8.20 o 
  -9   2  24       16.49       17.57      9.09 o 
  -8   2  24       42.67       33.92      8.62 o 
  -7   2  24        2.95       -1.05      8.19 o 
  -6   2  24        3.55       -3.72      8.06 o 
  -5   2  24      262.26      276.28     13.47 o 
  -4   2  24      893.79      876.55     10.57 o 
  -3   2  24        5.26        7.37      4.80 o 
  -2   2  24       24.18       29.99      6.68 o 
  -1   2  24      242.56      226.89     17.63 o 
   0   2  24      211.86      228.32     18.23 o 
   1   2  24      298.40      306.62     10.41 o 
   2   2  24      102.63      111.52      8.89 o 
   3   2  24        0.58        0.42      7.66 o 
   4   2  24       70.74       93.65      9.27 o 
   5   2  24       14.12       20.79      8.60 o 
  -9   3  24        5.95        9.83      8.83 o 
  -8   3  24       20.86       21.58      8.26 o 
  -7   3  24       24.54       11.90      7.62 o 
  -6   3  24        1.94       -4.25      7.51 o 
  -5   3  24        0.22        1.75      5.79 o 
  -4   3  24       17.82       19.32      5.34 o 
  -3   3  24      151.59      149.80      8.64 o 
  -2   3  24       99.29       86.58     11.94 o 
  -1   3  24      214.76      212.21      8.89 o 
   0   3  24        2.56        0.06      6.63 o 
   1   3  24        1.87       -0.81      6.58 o 
   2   3  24       29.34       33.41      9.25 o 
   3   3  24      147.57      155.35      8.95 o 
   4   3  24      128.80      139.11      9.62 o 
   5   3  24        0.37        4.71      8.57 o 
  -8   4  24        2.70       -3.42      7.60 o 
  -7   4  24        7.89        9.36      6.25 o 
  -6   4  24        3.68       -3.57      6.31 o 
  -5   4  24      163.73      150.49      8.84 o 
  -4   4  24      136.31      138.70      7.11 o 
  -3   4  24        0.56        3.90      9.46 o 
  -2   4  24       27.85       16.94      7.38 o 
  -1   4  24      179.20      174.72     13.20 o 
   0   4  24        4.65       -2.19      6.56 o 
   1   4  24        0.95       -6.73      6.73 o 
   2   4  24        4.42        0.95      6.75 o 
   3   4  24      184.38      209.14      9.68 o 
   4   4  24      179.60      223.45     11.23 o 
  -8   5  24      247.20      251.26     23.73 o 
  -7   5  24        0.97       -4.73      8.43 o 
  -6   5  24       59.13       46.81      8.19 o 
  -5   5  24       18.27        7.45      7.75 o 
  -4   5  24       36.05       30.19      8.16 o 
  -3   5  24      155.79      136.16     12.82 o 
  -2   5  24        1.67        4.29      6.94 o 
  -1   5  24        2.39       -1.77     10.51 o 
   0   5  24       16.41       21.77     11.63 o 
   1   5  24        0.70       -7.50      7.50 o 
   2   5  24        0.07       -2.27      7.59 o 
   3   5  24       62.34       66.52      9.45 o 
  -6   6  24       46.31       51.90     14.23 o 
  -5   6  24       12.36       10.27     13.13 o 
  -4   6  24        0.61      -11.59     11.99 o 
  -3   6  24       12.68       19.39     11.55 o 
  -2   6  24      328.03      334.52     17.41 o 
  -1   6  24      386.05      428.33     26.36 o 
   0   6  24       21.75       14.79     11.69 o 
   1   6  24       40.10       30.47     11.52 o 
   2   6  24      172.21      167.70      9.66 o 
  -4   7  24      143.34      124.84     14.52 o 
  -3   7  24        5.27        6.16     12.41 o 
  -2   7  24       48.53       57.90     12.03 o 
  -1   7  24        0.02       -1.30     11.78 o 
   0   7  24        4.05       -0.87      6.38 o 
  -9   1  25        0.73       -8.31      8.77 o 
  -8   1  25       22.53       24.60      9.41 o 
  -7   1  25        2.95        3.50      7.44 o 
  -6   1  25        1.88       -0.73      8.14 o 
  -5   1  25       19.61       11.92      6.16 o 
  -4   1  25       83.39       81.22      6.93 o 
  -3   1  25       17.00       24.62      6.59 o 
  -2   1  25       91.18       75.36      7.62 o 
  -1   1  25       47.83       42.68      7.47 o 
   0   1  25        9.58       23.57      7.04 o 
   1   1  25       88.55       87.55     10.74 o 
   2   1  25        0.21       -0.69      7.70 o 
   3   1  25        0.03        1.76      7.21 o 
   4   1  25       11.75       10.71      8.46 o 
   5   1  25        5.79        2.59      8.58 o 
  -9   2  25       93.70       89.42     10.54 o 
  -8   2  25       62.05       62.68      9.80 o 
  -7   2  25      109.32      125.49     10.13 o 
  -6   2  25      127.15      118.95      9.71 o 
  -5   2  25       50.39       40.79      6.49 o 
  -4   2  25      141.77      164.68      6.57 o 
  -3   2  25      224.13      190.46     13.09 o 
  -2   2  25      225.67      200.06      8.80 o 
  -1   2  25      410.21      423.20     11.33 o 
   0   2  25        2.22        8.13      6.45 o 
   1   2  25      133.10      145.78      9.06 o 
   2   2  25      324.43      340.38     11.66 o 
   3   2  25      192.98      233.59     17.14 o 
   4   2  25       96.65       98.56      9.35 o 
  -8   3  25        0.54        3.18      8.46 o 
  -7   3  25       10.71        8.75      7.84 o 
  -6   3  25        1.74       -4.38      6.24 o 
  -5   3  25        2.31        0.25      5.79 o 
  -4   3  25      165.99      185.07      6.49 o 
  -3   3  25       16.40       21.05      6.94 o 
  -2   3  25        0.62       -0.31     10.59 o 
  -1   3  25        6.74        7.04      6.47 o 
   0   3  25        2.41       -6.30      7.05 o 
   1   3  25        5.36        3.35      6.58 o 
   2   3  25       63.64       55.43      9.03 o 
   3   3  25        0.48        1.13      7.42 o 
   4   3  25       14.56       20.70      7.59 o 
  -8   4  25      193.58      196.10      8.85 o 
  -7   4  25       36.74       43.75      6.87 o 
  -6   4  25       26.86       27.17      6.62 o 
  -5   4  25       18.16       15.28      5.85 o 
  -4   4  25      152.54      149.36      9.82 o 
  -3   4  25      156.07      144.81      8.96 o 
  -2   4  25       43.00       48.15     11.66 o 
  -1   4  25      252.04      254.90     14.64 o 
   0   4  25       40.77       36.47      7.55 o 
   1   4  25       59.67       65.99      8.16 o 
   2   4  25      216.59      240.26     15.93 o 
   3   4  25      233.70      250.41     14.97 o 
  -7   5  25        2.48       -0.39     11.01 o 
  -6   5  25       13.05       16.24      8.58 o 
  -5   5  25       69.90       81.17      9.09 o 
  -4   5  25        3.33       -7.61     10.16 o 
  -3   5  25       13.82        6.47      9.44 o 
  -2   5  25       54.84       59.40      8.03 o 
  -1   5  25        0.40       -1.02     10.79 o 
   0   5  25       10.03        2.17      9.36 o 
   1   5  25       73.47       66.09      8.42 o 
   2   5  25       38.72       55.10      8.45 o 
  -5   6  25       25.95       22.59     12.29 o 
  -4   6  25        0.29       -6.15     12.77 o 
  -3   6  25      214.81      218.20     14.80 o 
  -2   6  25       17.00       25.75     10.70 o 
  -1   6  25       48.87       61.46     12.70 o 
   0   6  25        7.96        4.14      9.93 o 
   1   6  25       41.73       41.79     11.62 o 
  -9   0  26       86.66       89.30     15.75 o 
  -8   0  26       10.02       13.94     13.88 o 
  -7   0  26      781.38      806.85     24.37 o 
  -6   0  26      224.27      275.35     17.72 o 
  -5   0  26       69.34       49.10     14.05 o 
  -4   0  26      245.91      184.17      9.25 o 
  -3   0  26        1.79       -1.91      9.91 o 
  -2   0  26      527.06      568.06     17.97 o 
  -1   0  26        0.50        9.30     10.40 o 
   0   0  26     1007.48     1023.20     23.14 o 
   1   0  26       64.69       74.87     11.94 o 
   2   0  26        1.62        4.83     10.15 o 
   3   0  26       68.71       87.56     13.73 o 
   4   0  26       77.37       71.51     12.64 o 
  -8   1  26      311.51      320.58     13.35 o 
  -7   1  26       78.86       73.90      9.04 o 
  -6   1  26       31.95       33.64      9.24 o 
  -5   1  26      297.05      267.80      9.01 o 
  -4   1  26       25.16       17.30      6.05 o 
  -3   1  26      370.38      366.65     10.73 o 
  -2   1  26       35.23       45.04      7.35 o 
  -1   1  26      159.55      154.93      8.63 o 
   0   1  26       12.72       23.01      7.63 o 
   1   1  26        6.04        3.20      7.98 o 
   2   1  26        2.84        0.71      7.62 o 
   3   1  26        4.47        1.58      9.54 o 
   4   1  26        5.46        3.66      8.52 o 
  -8   2  26       18.86        8.72      9.07 o 
  -7   2  26       43.27       59.23      9.62 o 
  -6   2  26      169.02      143.75      8.16 o 
  -5   2  26       82.74       81.65      7.23 o 
  -4   2  26       27.44       21.97      6.47 o 
  -3   2  26       12.61       12.40     10.85 o 
  -2   2  26       12.26       21.37      7.22 o 
  -1   2  26      100.71      107.74      7.74 o 
   0   2  26      195.96      222.23      9.93 o 
   1   2  26       10.41       19.01      7.41 o 
   2   2  26        6.16        8.35      7.66 o 
   3   2  26        0.00        2.44      7.71 o 
   4   2  26       92.62      114.00      9.63 o 
  -8   3  26      114.44       98.28     10.85 o 
  -7   3  26        7.69        8.90      8.99 o 
  -6   3  26       18.15       22.01      6.35 o 
  -5   3  26       66.16       72.33      5.71 o 
  -4   3  26       86.21       76.17      6.69 o 
  -3   3  26       33.56       40.94     10.21 o 
  -2   3  26       62.79       66.35     10.76 o 
  -1   3  26       12.38       10.53      6.78 o 
   0   3  26       34.64       21.89      6.69 o 
   1   3  26       15.03       13.83     10.72 o 
   2   3  26       42.17       47.37     11.79 o 
   3   3  26        9.15       13.13      8.11 o 
  -7   4  26        6.29       -1.95      7.11 o 
  -6   4  26       84.55       74.57      7.21 o 
  -5   4  26       47.83       42.87      6.82 o 
  -4   4  26        0.02       -0.95     10.85 o 
  -3   4  26       76.27       77.69      8.08 o 
  -2   4  26        2.24        0.06      9.27 o 
  -1   4  26        4.28       -3.88     10.68 o 
   0   4  26       16.59        5.64      6.67 o 
   1   4  26       27.34       27.92      7.77 o 
   2   4  26       22.39       33.23     15.46 o 
  -6   5  26      138.11      138.91     10.64 o 
  -5   5  26       84.64       90.06      9.71 o 
  -4   5  26      164.95      153.85     13.45 o 
  -3   5  26       13.31       14.38      7.99 o 
  -2   5  26       33.72       41.18     12.60 o 
  -1   5  26        0.49       -4.27      9.80 o 
   0   5  26       88.64       83.38     13.38 o 
   1   5  26       18.61        8.89      7.59 o 
  -3   6  26      137.88      130.16     14.25 o 
  -2   6  26       74.46       64.64      9.74 o 
  -8   1  27       10.49        3.13      9.60 o 
  -7   1  27       34.43       36.67      8.96 o 
  -6   1  27        8.55       -4.32      9.27 o 
  -5   1  27       46.12       30.29      6.79 o 
  -4   1  27       27.25       30.91      6.81 o 
  -3   1  27        1.70       11.49      6.60 o 
  -2   1  27      100.61      106.27     15.16 o 
  -1   1  27        0.35       13.15      6.96 o 
   0   1  27      186.28      189.80      9.79 o 
   1   1  27        0.00       10.25      7.84 o 
   2   1  27        0.66        2.74      7.26 o 
   3   1  27       40.82       30.05      8.57 o 
  -7   2  27        0.06       -1.37      9.34 o 
  -6   2  27       27.32       18.92      6.70 o 
  -5   2  27      125.02      121.41      6.69 o 
  -4   2  27       80.92       66.53     12.20 o 
  -3   2  27        0.29        1.42      9.33 o 
  -2   2  27        3.35        4.71      6.71 o 
  -1   2  27      128.39      125.57      8.85 o 
   0   2  27       24.42       43.12     10.31 o 
   1   2  27       97.80      108.13      8.54 o 
   2   2  27       83.20       87.32      9.84 o 
   3   2  27       16.59       17.22      8.27 o 
  -7   3  27      127.55      110.87      8.34 o 
  -6   3  27      150.37      158.14      8.17 o 
  -5   3  27       72.41       66.63      5.97 o 
  -4   3  27        0.03        4.58     10.72 o 
  -3   3  27        2.22        3.24     11.49 o 
  -2   3  27       98.34       58.20     12.58 o 
  -1   3  27       18.48       13.56      7.06 o 
   0   3  27       61.68       47.67     12.38 o 
   1   3  27       26.67       24.77      7.96 o 
   2   3  27       11.07       15.44      8.33 o 
  -6   4  27       21.32       15.00      6.28 o 
  -5   4  27       87.35       74.26     10.98 o 
  -4   4  27       16.07       17.27      8.54 o 
  -3   4  27        1.41       -2.43     11.44 o 
  -2   4  27       14.58        2.11     10.84 o 
  -1   4  27        9.01        2.53      9.58 o 
   0   4  27       24.56       25.55      7.51 o 
   1   4  27       89.55       97.59      8.21 o 
  -4   5  27       10.95       11.03     10.96 o 
  -3   5  27        1.36       -3.59     11.11 o 
  -2   5  27       12.07        6.75     11.57 o 
  -1   5  27       29.95       29.63     12.93 o 
  -7   0  28        2.72       -7.04     14.32 o 
  -6   0  28        3.68       -1.07     11.02 o 
  -5   0  28        2.97       -6.50     11.27 o 
  -4   0  28      690.36      680.75     19.47 o 
  -3   0  28      257.74      299.83     14.91 o 
  -2   0  28       17.41       24.28     10.87 o 
  -1   0  28      157.87      175.89     14.53 o 
   0   0  28       80.39      112.49     14.19 o 
   1   0  28      119.47      152.70     15.07 o 
   2   0  28      157.14      133.49     15.48 o 
  -7   1  28       23.28       18.89      9.40 o 
  -6   1  28       64.53       58.27      9.77 o 
  -5   1  28       37.11       37.12      6.92 o 
  -4   1  28      327.19      300.95     14.86 o 
  -3   1  28      194.37      193.87     12.02 o 
  -2   1  28        0.57       12.75      7.63 o 
  -1   1  28      272.22      286.30     10.96 o 
   0   1  28       36.00       51.08      8.54 o 
   1   1  28      414.02      438.54     13.24 o 
   2   1  28       82.75       69.37      9.35 o 
  -6   2  28        8.59        3.46      6.58 o 
  -5   2  28        0.22       -6.50      6.50 o 
  -4   2  28      107.57       99.53     11.75 o 
  -3   2  28       82.54       87.20     12.17 o 
  -2   2  28       70.90       85.42      8.14 o 
  -1   2  28        0.22        5.75      7.81 o 
   0   2  28       34.15       36.17     10.05 o 
   1   2  28       17.28       14.70      8.24 o 
  -6   3  28       77.60       77.83      6.36 o 
  -5   3  28        3.53        2.35      5.73 o 
  -4   3  28       45.70       42.15     12.51 o 
  -3   3  28       20.95        9.92     11.18 o 
  -2   3  28       15.60       -0.88     10.63 o 
  -1   3  28       38.92       22.22      7.47 o 
   0   3  28        3.04        2.82      7.42 o 
   1   3  28      121.17      135.04      9.52 o 
  -4   4  28        0.87       -6.03     11.94 o 
  -3   4  28       64.62       52.50     12.65 o 
  -2   4  28       20.39       30.00     11.90 o 
  -1   4  28        8.53        7.69     12.20 o 
  -5   1  29        7.38       -3.47      9.51 o 
  -4   1  29       25.88       16.90     11.12 o 
  -3   1  29       10.17       19.00      7.27 o 
  -2   1  29       47.38       58.06      8.45 o 
  -1   1  29        7.15       42.41     16.22 o 
   0   1  29        7.54       17.09      8.76 o 
  -5   2  29       60.82       52.82      7.09 o 
  -4   2  29        6.46       -3.60     11.04 o 
  -3   2  29        8.71        7.23     11.16 o 
  -2   2  29      246.01      242.10     14.21 o 
  -1   2  29        4.39        6.23      7.04 o 
   0   2  29      114.75      119.06     11.45 o 
  -3   3  29       84.64       71.69     11.57 o 
  -2   3  29       21.42       23.71     11.52 o 
  -3   0  30       62.92       77.22     12.43 o 
  -2   0  30      109.88      121.29     13.37 o 
                                                 
